# Supplementary material for: A proof of the DBRF-MEGN method, an algorithm for deducing minimum equivalent gene networks
Source: Source Code Biol Med. 2011 Jun 24;6:12. doi: 10.1186/1751-0473-6-12 (PMC3152880; doi:10.1186/1751-0473-6-12)
Supplement: Additional file 1 — The complete source code files, a binary Linux executable file, and the software manual. [file 1751-0473-6-12-S1.ZIP]

Archive with 13 entries (13 files):
- dbrf_megn/bin/data_sample.txt
- dbrf_megn/bin/dbrf_megn
- dbrf_megn/manual/manual_dbrf_megn.pdf
- dbrf_megn/src/edgelist.cpp
- dbrf_megn/src/edgelist.h
- dbrf_megn/src/enode.cpp
- dbrf_megn/src/enode.h
- dbrf_megn/src/generator.cpp
- dbrf_megn/src/generator.h
- dbrf_megn/src/gnode.cpp
- dbrf_megn/src/gnode.h
- dbrf_megn/src/main.cpp
- dbrf_megn/src/Makefile
