# Supplementary material for: A proof of the DBRF-MEGN method, an algorithm for deducing minimum equivalent gene networks
Source: Source Code Biol Med. 2011 Jun 24;6:12. doi: 10.1186/1751-0473-6-12 (PMC3152880; doi:10.1186/1751-0473-6-12)
Supplement: Additional file 1 — The complete source code files, a binary Linux executable file, and the software manual. [file 1751-0473-6-12-S1.ZIP › dbrf_megn/bin/data_sample.txt]

	gene_a	gene_b	gene_c	gene_d	gene_e	gene_f	gene_g
GENE_A	0	-1.1	-1.2	0	0	0	0
GENE_B	-1.1	0	-1.4	0	1.5	0	0
GENE_C	-1.5	-1.9	0	0	0	0	1.7
GENE_D	0	0	0	0	-1.2	-1.3	0
GENE_E	0	0	0	-1.1	0	-1.7	0
GENE_F	0	0	0	-1.2	-1.2	0	0
GENE_G	0	0	0	0	0	0	0
