# Supplementary material for: A proof of the DBRF-MEGN method, an algorithm for deducing minimum equivalent gene networks
Source: Source Code Biol Med. 2011 Jun 24;6:12. doi: 10.1186/1751-0473-6-12 (PMC3152880; doi:10.1186/1751-0473-6-12)
Supplement: Additional file 1 — The complete source code files, a binary Linux executable file, and the software manual. [file 1751-0473-6-12-S1.ZIP › dbrf_megn/src/edgelist.cpp]

//
// the minimum equivalent gene network
//
// -- file: edgelist.cc
//

#include <iostream>
#include <cstdio>
#include <cstdlib>
#include <string>
#include <list>
#include "edgelist.h"
using namespace std;

/*------------*/
/* class edge */
/*------------*/

edge::edge()
{

}

edge::~edge()
{

}

void edge::set_nodes( int i, int j )
{
  node_ini = i;
  node_fin = j;
}

int edge::ini( void )
{
  return node_ini;
}

int edge::fin( void )
{
  return node_fin;
}


/*----------------*/
/* class edgelist */
/*----------------*/

edgelist::edgelist()
{

}

edgelist::~edgelist()
{

}

void edgelist::append_edge( int i, int j )
{
  edge e;
  e.set_nodes( i, j );
  
  list_of_edge.push_back( e );
}

void edgelist::append_edge( edge e )
{
  list_of_edge.push_back( e );
}

void edgelist::push_back( edge e )
{
  list_of_edge.push_back( e );
}

edge edgelist::get_edge( int i )
{
  list<edge>::iterator p;
  int k;

  p = list_of_edge.begin();
  for ( k = 0 ; k < i ; k++ ) {
    p++;
  }

  return (*p);
}

int edgelist::size( void )
{
  return list_of_edge.size();
}

void edgelist::clear( void )
{
  list_of_edge.clear();
}

void edgelist::print_edge_list( void )
{
  list<edge>::iterator p;
  
  cout << list_of_edge.size() << ": ";

  for ( p=list_of_edge.begin() ; p!=list_of_edge.end() ; p++ ) {
    int x = (*p).ini();
    int y = (*p).fin();
    cout << "(" << x << ", " << y << ") ";
  }
  
  cout << "\n";
}


void edgelist::print_edge_list_num( void )
{
  list<edge>::iterator p;

  for ( p=list_of_edge.begin(); p!=list_of_edge.end(); p++ ) {
    int x = (*p).ini();
    int y = (*p).fin();
    cout << x+1 << " -- " << y+1 << endl;
  }

  cout << endl;
}


/*---------------------*/
/* class combiedgelist */
/*---------------------*/

combiedgelist::combiedgelist()
{

}

combiedgelist::~combiedgelist()
{
  
}

void combiedgelist::append_edge_list( edgelist el )
{
  int n = list_of_edge_list.size();
  list_of_edge_list.push_back( el );
}

void combiedgelist::push_back( edgelist el )
{
  list_of_edge_list.push_back( el );
}

int combiedgelist::size( void )
{
  return list_of_edge_list.size();
}

void combiedgelist::clear( void )
{
  list_of_edge_list.clear();
}

edgelist combiedgelist::get_edge_list( int i )
{
  list<edgelist>::iterator p;
  int k;

  k = 0;
  for ( p = list_of_edge_list.begin() ; p != list_of_edge_list.end() ; p++ ) {
    if ( k == i ) {
      return (*p);
    }
    k++;
  }
}

edge combiedgelist::get_edge( int i, int j )
{
  return get_edge_list( i ).get_edge( j );
}

void combiedgelist::print_combi_edge_list( void )
{
  list<edgelist>::iterator p;

  cout << list_of_edge_list.size() << ": ";

  for ( p=list_of_edge_list.begin(); p != list_of_edge_list.end(); p++ ) {
    (*p).print_edge_list();
  }
  cout << "\n";
}


void combiedgelist::print_combi_edge_list_num( void )
{
  list<edgelist>::iterator p;

  for ( p=list_of_edge_list.begin(); p!=list_of_edge_list.end(); p++ ) {
    (*p).print_edge_list_num();
  }

  cout << endl;
}
