# Supplementary material for: A proof of the DBRF-MEGN method, an algorithm for deducing minimum equivalent gene networks
Source: Source Code Biol Med. 2011 Jun 24;6:12. doi: 10.1186/1751-0473-6-12 (PMC3152880; doi:10.1186/1751-0473-6-12)
Supplement: Additional file 1 — The complete source code files, a binary Linux executable file, and the software manual. [file 1751-0473-6-12-S1.ZIP › dbrf_megn/src/edgelist.h]

//
// the minimum equivalent gene network
//
// -- file: edgelist.h
//

#ifndef _EDGELIST_H
#define _EDGELIST_H

#include <list>
using namespace std;

class edge {
  int node_ini;
  int node_fin;

public:
  edge();
  ~edge();

  void set_nodes( int, int );

  int ini( void );
  int fin( void );

};


class edgelist {
  list<edge> list_of_edge;

public:
  edgelist();
  ~edgelist();

  void append_edge( int, int );
  void append_edge( edge );
	void push_back( edge );

  int size( void );
	void clear( void );

  edge get_edge( int );

  void print_edge_list( void );
  void print_edge_list_num( void );
};


class combiedgelist {
  list<edgelist> list_of_edge_list;

public:
  combiedgelist();
  ~combiedgelist();

	void append_edge_list( edgelist );
	void push_back( edgelist);

  int size( void );
  void clear( void );

  edgelist get_edge_list( int );
  edge get_edge( int, int );

	
  void print_combi_edge_list( void );
  void print_combi_edge_list_num( void );
};

#endif /*!_EDGELIST_H*/
