# Supplementary material for: A proof of the DBRF-MEGN method, an algorithm for deducing minimum equivalent gene networks
Source: Source Code Biol Med. 2011 Jun 24;6:12. doi: 10.1186/1751-0473-6-12 (PMC3152880; doi:10.1186/1751-0473-6-12)
Supplement: Additional file 1 — The complete source code files, a binary Linux executable file, and the software manual. [file 1751-0473-6-12-S1.ZIP › dbrf_megn/src/enode.cpp]

//
// the minimum equivalent gene network
//
// -- file: enode.cc
//

#include <iostream>
#include <cstdio>
#include <cstdlib>
#include <string>
#include <list>
#include "enode.h"
using namespace std;

enode::enode()
{

}

enode::enode( list<int> &in )
{
  list<int>::iterator p;

  for ( p=in.begin(); p != in.end(); p++ ) {
    glist.push_back( *p );
  }
}

enode::enode( list<int> &in, list<edge> &ed )
{
  list<int>::iterator p;

  for ( p=in.begin(); p != in.end(); p++ ) {
    glist.push_back( *p );
  }

  list<edge>::iterator q;

  for ( q=ed.begin(); q != ed.end(); q++ ) {
    ledge.push_back( *q );
  }
}

enode::~enode()
{

}

int enode::size( void )
{
  return glist.size();
}

int enode::get_num( int k )
{
  list<int>::iterator p;
  int i;

  p = glist.begin();
  for ( i=0; i < k; i++ ) {
    p++;
  }

  return *p;
}

int enode::lsize( void )
{
  return ledge.size();
}

edge enode::get_ledge( int k )
{
  list<edge>::iterator q;
  int i;

  q = ledge.begin();
  for ( i=0; i < k; i++ ) {
    q++;
  }

  return *q;
}

void enode::print_ledge( void )
{
  list<edge>::iterator p;

  for ( p=ledge.begin(); p != ledge.end(); p++ ) {
    cout << (*p).ini() << " " << (*p).fin() << endl;
  }

}

void enode::print_glist( void )
{
  list<int>::iterator p;

  for ( p=glist.begin(); p != glist.end(); p++ ) {
    cout << *p << " ";
  }
  cout << endl;
}
