# Supplementary material for: A proof of the DBRF-MEGN method, an algorithm for deducing minimum equivalent gene networks
Source: Source Code Biol Med. 2011 Jun 24;6:12. doi: 10.1186/1751-0473-6-12 (PMC3152880; doi:10.1186/1751-0473-6-12)
Supplement: Additional file 1 — The complete source code files, a binary Linux executable file, and the software manual. [file 1751-0473-6-12-S1.ZIP › dbrf_megn/src/enode.h]

//
// the minimum equivalent gene network
//
// -- file: enode.h
//

#ifndef _ENODE_H
#define _ENODE_H

#include <list>
#include "edgelist.h"
using namespace std;

class enode {
  list<int> glist;
  list<edge> ledge;
 
public:
  enode();
  enode( list<int> & );
  enode( list<int> &, list<edge> & );
  ~enode();

  int size( void );
  int get_num( int ); 

  int lsize( void );
  edge get_ledge( int );

  void print_ledge( void );
  void print_glist( void );
};

#endif /*!_ENODE_H*/
