# Supplementary material for: A proof of the DBRF-MEGN method, an algorithm for deducing minimum equivalent gene networks
Source: Source Code Biol Med. 2011 Jun 24;6:12. doi: 10.1186/1751-0473-6-12 (PMC3152880; doi:10.1186/1751-0473-6-12)
Supplement: Additional file 1 — The complete source code files, a binary Linux executable file, and the software manual. [file 1751-0473-6-12-S1.ZIP › dbrf_megn/src/generator.cpp]

//
// the minimum equivalent gene network
//
// -- file: generator.cc
//

#include <iostream>
#include <cstdio>
#include <cstdlib>
#include <cstring>
#include <fstream>
#include "generator.h"
#include "enode.h"
using namespace std;


generator::generator()
{

}

generator::generator( int num )
{
  inter = new char*[ num ];
  data = new double*[ num ];
  exist = new int*[ num ];
  ess = new int*[ num ];
  baseless = new int*[ num ];
  for ( int i=0; i < num; i++ ) {
    inter[ i ] = new char[ num ];
    data[ i ] = new double[ num ];
    exist[ i ] = new int[ num ];
    ess[ i ] = new int[ num ];
    baseless[ i ] = new int[ num ];
  }

  for ( int i=0; i < num; i++ ) {
    for ( int j=0; j < num; j++ ) {
      exist[ i ][ j ] = 0;
      ess[ i ][ j ] = 0;
      baseless[ i ][ j ] = 0;
    }
  }
}

generator::~generator()
{

}

void generator::set_data( int i, int j, double c )
{
  data[ i ][ j ] = c;
}

void generator::set_name( char* m ) {
  nm.push_back( m );
}

string generator::get_name( int i ) {
  list<string>::iterator p;
  int j=0;
  for ( p=nm.begin(); p!=nm.end(); p++ ) {
    if ( j==i ) {
      return (*p);
    }
    j++;
  }
}

void generator::set_inter( int num )
{
  int count = 0;
  for ( int i=0; i < num; i++ ) {
    for ( int j=0; j < num; j++ ) {
      if ( data[ i ][ j ] > 0.0 ) {
        count++;
        inter[ i ][ j ] = 'r';
      }
      else if ( data[ i ][ j ] < 0.0 ) {
        count++;
        inter[ i ][ j ] = 'a';
      }
      else {
        inter[ i ][ j ] = 'c';
      }
    }
  }
  cerr << "inter count: " << count << "\n";
}

void generator::set_inter( int i, int j, char* s )
{
  inter[ i ][ j ] = 's';
}

void generator::set_exist( int num )
{
  int count = 0;
  for ( int i=0; i < num; i++ ) {
    for ( int j=0; j < num; j++ ) {
      if ( inter[ i ][ j ] == 'r' || inter[ i ][ j ] == 'a' ) {
        count++;
        exist[ i ][ j ] = 1;
      }
      else {

      }
    }
  }
}

void generator::set_ess( int num )
{
  int count;

  count = 0;

  for ( int i=0; i < num; i++ ) {
    for ( int j=0; j < num; j++ ) {
      if ( exist[ i ][ j ] == 1 ) {
        ess[ i ][ j ] = 1;
        count++;
      }
    }
  }

  cerr << "megn: essential edges: " << count << "\n";
}

//.[comp_rep]
//.This is called under the condition that all three edges i->j, j->k
//.  and i->k exist.
//.If i->k edge is redundant by the existence of i->j and j->k interaction,
//. it returns 1, otherwise returns 0
//.This is called in [delete_inter]
int generator::comp_rep( int i, int j, int k )
{
  int count = 0;
  if ( inter[ i ][ j ] == 'r' ) {
    count++;
  }

  if ( inter[ j ][ k ] == 'r' ) {
    count++;
  }

  if ( ( count % 2 ) == 0 && inter[ i ][ k ] == 'a' ) {
    return 1;
  } else if ( ( count % 2 ) == 1 && inter[ i ][ k ] == 'r' ) {
    return 1;
  } else {
    return 0;
  }
} 

//.[delete_inter]
//.It searches redundant edges and delete them (= set 'exist' to 2)
//.<<status of edges at the end of this function>>
//.non-existing edge: exist=0, ess=0
//.essential edge		: exist=1, ess=1
//.deleted edge			: exist=2, ess=0
void generator::delete_inter( int num )
{
  int count = 0;
  for ( int j=0; j < num; j++ ) {
    for ( int i=0; i < num; i++ ) {
      if ( exist[ i ][ j ] == 1 || exist[ i ][ j ] == 2 ) {
        for ( int k=0; k < num; k++ ) {
          if ( exist[ j ][ k ] == 1 || exist[ j ][ k ] == 2 ) {
            if ( exist[ i ][ k ] == 1 ) {
              if ( comp_rep( i, j, k ) == 1 ) {
                count++;

                exist[ i ][ k ] = 2;
		ess[ i ][ k ] = 0;
              }
            }
          }
        }
      }
    }
  }
}

//.[comp_ess_exist]
//.Check whether each deleted edge in [delete_inter] can be explained
//.  by the essential edges and comfirmed deleted edges
//.<<status of edges at the end of this function>>
//.non-existing edge	: exist=0, ess=0
//.essential edge	: exist=1, ess=1
//.confirmed deleted edge	: exist=2, ess=2
//.unconfirmed deleted edge	: exist=2, ess=0
void generator::comp_ess_exist( int num )
{
  int t = 0;
  for ( int j=0; j < num; j++ ) {
    for ( int i=0; i < num; i++ ) {
      if ( ess[ i ][ j ] == 1 || ess[ i ][ j ] == 2 ) {
        for ( int k=0; k < num; k++ ) {
          if ( ess[ j ][ k ] == 1 || ess[ j ][ k ] == 2 ) {

            if ( ess[ i ][ k ] == 0 ) {
              if ( exist[ i ][ k ] == 2 ) {

                if ( comp_rep( i, j, k ) == 1 ) {
                  ess[ i ][ k ] = 2;
                  t++;
                }

              }
            }
          }
        }
      }
    }
  }
  if ( t > 0 ) {
    comp_ess_exist( num );
  }
}

//.[set_baseless] (previous [non_ess])
//.Set 'baseless' for the edge which is deleted in [delete_inter]
//.  and is not confirmed in [comp_ess_exist] to 1
//.<<status of edges at the end of this function>>
//.non-existing edge                      : exist=0, ess=0, baseless=0
//.essential edge                         : exist=1, ess=1, baseless=0
//.confirmed deleted edge                 : exist=2, ess=2, baseless=0
//.unconfirmed deleted(=baseless) edge    : exist=2, ess=0, baseless=1
int generator::set_baseless( int num )
{
  int count = 0;
  for ( int i=0; i < num; i++ ) {
    for ( int j=0; j < num; j++ ) {
      if ( exist[ i ][ j ] == 2 ) {
        if ( ess[ i ][ j ] != 2 ) {
	  baseless[ i ][ j ] = 1;
          count++;
        }
      }
    }
  }

  cerr << ">>> baseless count: " << count << "\n";
  cerr << "megn: baseless edges: " << count << "\n";

  return count;
}

//.[group_baseless]
//.Esbalishing groups of adjacent baseless edges
//.If an un-entried baseless edge is found, make a new group and
//.  search adjacent un-entried baseless edges by [add_group]
//.Loop till all baseless edge is entried in some group
//.<<status of edges during this function>>
//.non-existing edge                   : exist=0, ess=0, baseless=0
//.essential edge                      : exist=1, ess=1, baseless=0
//.confirmed deleted edge              : exist=2, ess=2, baseless=0
//.baseless edge (not yet grouped)     : exist=2, ess=0, baseless=1
//.baseless edge (grouped)             : exist=2, ess=0, baseless=2
void generator::group_baseless( int num )
{
  bool new_group_found;

  do {
    new_group_found = false;
    for ( int i=0; i < num; i++ ) {
      for ( int j=0; j < num; j++ ) {
	if ( baseless[ i ][ j ] == 1 ) {
      	  new_group_found = true;

	  // 'in' is a global var, used as a temporal node list 
	  in.push_back( i );
	  in.push_back( j );
	  baseless[ i ][ j ] = 2;
	  add_group( i, j, num );
      	  in.sort();
	  in.unique();

	  gn.push_back( in );
	  in.clear();
      	}
      }
    }
  } while ( new_group_found );
}

//.[add_group]
//.A sub-routine of [group_baseless] function
//.This is called recursively by itself
//.It searches adjacent un-entried baseless edges and append the
//.  nodes to the node list to establish a baseless edges group
void generator::add_group( int ii, int jj, int num )
{
  for ( int i=0; i < num; i++ ) {
    // if (un-entried) baseless edge is found, append new node to
    //the node list 'in'(temporally) and search other baseless edges
    if ( baseless[ ii ][ i ] == 1 ) {
      in.push_back( i );
      baseless[ ii ][ i ] = 2;
      add_group( ii, i, num );
    }
    if ( baseless[ i ][ ii ] == 1 ) {
      in.push_back( i );
      baseless[ i ][ ii ] = 2;
      add_group( i, ii, num );
    }
  }
  for ( int j=0; j < num; j++ ) {
    if ( baseless[ j ][ jj ] == 1 ) {
      in.push_back( j );
      baseless[ j ][ jj ] = 2;
      add_group( j, jj, num );
    }
    if ( baseless[ jj ][ j ] == 1 ) {
      in.push_back( j );
      baseless[ jj ][ j ] = 2;
      add_group( jj, j, num );
    }
  }
}

void generator::new_group_baseless( int num )
{
  bool new_group_found;
  int cnt=0;

  for ( int i=0; i < num; i++ ) {
    for ( int j=0; j < num; j++ ) {
      if ( baseless[ i ][ j ] == 1 ) {
        cnt++;
      }
    }
  }

  do {
    new_group_found = false;
    for ( int i=0; i < num; i++ ) {
      for ( int j=0; j < num; j++ ) {
        if ( baseless[ i ][ j ] == 1 ) {
          new_group_found = true;

          in.push_back( i );
          in.push_back( j );
          
          edge e;
          e.set_nodes( i, j );
          g_edge.push_back( e );

          baseless[ i ][ j ] = 2;
          new_add_group( i, j, num );

          in.sort();
          in.unique();

          en.push_back( enode( in, g_edge ) );
          in.clear();
          g_edge.clear();

        }
      }
    }
  } while ( new_group_found );
} 

void generator::new_add_group( int ii, int jj, int num )
{
  for ( int i=0; i < num; i++ ) {
    if ( exist[ ii ][ i ] == 1 || exist[ ii ][ i ] == 2 ) {
      if ( exist[ i ][ jj ] == 1 || exist[ i ][ jj ] == 2 ) {
        if ( comp_rep( ii, i, jj ) == 1 ) {

          if ( baseless[ ii ][ i ] == 1 ) {
            in.push_back( i );
            edge e;
            e.set_nodes( ii, i );
            g_edge.push_back( e );

            baseless[ ii ][ i ] = 2;
            new_add_group( ii, i, num );
          }
          if ( baseless[ i ][ jj ] == 1 ) {
            in.push_back( i );
            edge e;
            e.set_nodes( i, jj );
            g_edge.push_back( e );

            baseless[ i ][ jj ] = 2;
            new_add_group( i, jj, num );
          }
        }
      } 
    }
  }
  for ( int i=0; i < num; i++ ) {
    if ( exist[ i ][ ii ] == 1 || exist[ i ][ ii ] == 2 ) {
      if ( exist[ i ][ jj ] == 1 || exist[ i ][ jj ] == 2 ) {
        if ( comp_rep( i, ii, jj ) == 1 ) {
          if ( baseless[ i ][ jj ] == 1 ) {
            in.push_back( i );
            edge e;
            e.set_nodes( i, jj );
            g_edge.push_back( e );

            baseless[ i ][ jj ] = 2;
            new_add_group( i, jj, num );

            if ( baseless[ i ][ ii ] == 1 ) { 
              in.push_back( i );
              edge e;
              e.set_nodes( i, ii );
              g_edge.push_back( e );

              baseless[ i ][ ii ] = 2;
              new_add_group( i, ii, num );
            }
          }
        }
      }
    }
  }
  for ( int i=0; i < num; i++ ) {
    if ( exist[ ii ][ i ] == 1 || exist[ ii ][ i ] == 2 ) {
      if ( exist[ jj ][ i ] == 1 || exist[ jj ][ i ] == 2 ) {
        if ( comp_rep( ii, jj, i ) == 1 ) {
          if ( baseless[ ii ][ i ] == 1 ) {
            in.push_back( i );
            edge e;
            e.set_nodes( ii, i );
            g_edge.push_back( e );

            baseless[ ii ][ i ] = 2;
            new_add_group( ii, i, num );

            if ( baseless[ jj ][ i ] == 1 ) {
              in.push_back( i );
              edge e;
              e.set_nodes( jj, i );
              g_edge.push_back( e );

              baseless[ jj ][ i ] = 2;
              new_add_group( jj, i, num );
            }
          }
        }
      }
    }
  }

} 

void generator::new_add_combi_edge( void )
{
  list<enode>::iterator p;
  list<int>::iterator q, r;
  int num_edge;

  for ( p=en.begin(); p!=en.end(); p++ ) {
    combi_edge_list.clear();

    in.clear();
    for ( int i=0; i < (*p).size(); i++ ) {
      in.push_back( (*p).get_num( i ) );
    }

    edge_list.clear();
    for ( int j=0; j < (*p).lsize(); j++ ) {
      edge_list.append_edge( (*p).get_ledge( j ) );
    }
cerr << "megn: adding edges to be equivalent:";
    for ( num_edge = 1; num_edge <= edge_list.size(); num_edge++ ) {
cerr << "\n +" << num_edge << " : ";
      add_edge( num_edge, 0 );
      if ( combi_edge_list.size() > 0 ) break;
    }
cerr << "\n";
cerr << ">>> adding edges to be equivalent: " << num_edge << "\n";

    cl.push_back( combi_edge_list );
  }

}

//.[add_combi_edge]
//.As for the nodes and edges in each group, add some of the baseless
//.  edges in combination ([add_edge]) and check all other baseless 
//.  edges can be explained or not ([comp_local_ess_exist])
//.<<status of edges at the beginning of this function>>
//.non-existing edge		: exist=0, ess=0, baseless=0
//.essential edge		: exist=1, ess=1, baseless=0
//.confirmed deleted edge	: exist=2, ess=2, baseless=0
//.baseless edge		: exist=2, ess=0, baseless=2
//.<<status of edges changed in this function>>
//.temporally added baseless edge	: exist=2, ess=3, baseless=2
//.#'ess' of temporally added baseless edge set to 0 right after checking
void generator::add_combi_edge( void )
{
  list<gnode>::iterator p;
  list<int>::iterator q, r;
  int num_edge;

  //. for-loop in 'gn'(= list of 'gnode's) for processing each group
  for ( p=gn.begin() ; p!=gn.end() ; p++ ) {
    combi_edge_list.clear();

    //. copy 'node' list of a 'gnode' element -> 'in' list
    in.clear();
    for ( int i = 0 ; i < (*p).size() ; i++ ) {
      in.push_back( (*p).get_num( i ) );
    }
		
    //. create a baseless edges list 'edge_list' in a sub-graph
    edge_list.clear();
    for ( q=in.begin() ; q!=in.end(); q++ ) {
      for ( r=in.begin(); r != in.end(); r++ ) {
	if ( baseless[ *q ][ *r ] == 2 ) {
	  edge_list.append_edge( *q, *r );
	}
      }
    }

cerr << "megn: adding edges to be equivalent:";
    for ( num_edge = 1; num_edge <= edge_list.size(); num_edge++ ) {
      // add candidate edges and check...
cerr << "\n +" << num_edge << " : ";
      add_edge( num_edge, 0);
      if ( combi_edge_list.size() > 0 ) break;
    }
cerr << "\n";
cerr << ">>> adding edges to be equivalent: " << num_edge << "\n";

    cl.push_back( combi_edge_list );
  }
}

//.[add_edge]
//.A sub-routine of [add_combi_edge]
//.'num_edge' is the number of edges should be added
//.Add 1 edge and call itself with 'num_edge'-1
//.If 'num_edge'==1, add 1 edge and check if all other non-added
//.  baseless edges can be explained by [comp_local_ess_exist]
//.If all edges are explained, register the added baseless
//.  edges in 'temp_edge_list', and append it to 'combi_edge_list'
void generator::add_edge( int num_edge, int start )
{
  list<int>::iterator r, s;
  list<enode>::iterator p;
  edge temp_edge;
  int x, y;
	
  if ( start + num_edge > edge_list.size() ) return;
	
  for ( int i=start; i < edge_list.size(); i++ ) {
    temp_edge = edge_list.get_edge( i );
    x = temp_edge.ini();
    y = temp_edge.fin();
    ess[ x ][ y ] = 3;

    if ( num_edge > 1 ) {
      add_edge( num_edge - 1, i + 1 );
    }
    else {
      //. finish adding candidate edges and check accountability
      comp_local_ess_exist();

      // check if there is any un-confirmed baseless edge
      bool all_confirmed = true;
      for ( int p=0; p<edge_list.size(); p++ ) {
        edge m; 
        m = edge_list.get_edge( p );
        if ( baseless[ m.ini() ][ m.fin() ] == 2 ) {
          if ( ess[ m.ini() ][ m.fin() ] == 0 ){	// un-confirmed edge is found!
	    all_confirmed = false;
	  }
	  else if ( ess[ m.ini() ][ m.fin() ] == 4 ) {
	    ess[ m.ini() ][ m.fin() ] = 0;	// initialize the conditionally confirmed edge
	  }
	}
      }
      if ( all_confirmed ) {
cerr << "*";
        // O.K. -> record candidate edges to 'combi_edge_list'
	edgelist temp_edge_list;
        for ( int p=0; p<edge_list.size(); p++ ) {
          edge m;
          m = edge_list.get_edge( p );
	  if ( baseless[ m.ini() ][ m.fin() ] == 2 ) {
            if ( ess[ m.ini() ][ m.fin() ] == 3 ) {
              temp_edge_list.append_edge( m.ini(), m.fin() );
            }
          }
	}
	combi_edge_list.push_back( temp_edge_list );
      }
    }
    // initialize added edge in this function
    ess[ x ][ y ] = 0;
  }

}

//.[comp_local_ess_exist]
//.Check whether baseless edges in a group (whose nodes
//.  are listed in 'in') can be explained or not
//.This function is called by [add_edge]
//.<<status of edges during this function>>
//.non-existing edge   : exist=0, ess=0, baseless=0
//.essential edge      : exist=1, ess=1, baseless=0
//.confirmed deleted edge    : exist=2, ess=2, baseless=0
//.baseless edge             : exist=2, ess=0, baseless=2
//.temporally added baseless edge    : exist=2, ess=3, baseless=2
//.confirmed baseless edge           : exist=2, ess=4, baseless=2
void generator::comp_local_ess_exist( void )
{
  list<int>::iterator p, q, r;
  int i, j, k;
  int t;

  do {
    t = 0;
    for ( p=in.begin() ; p!=in.end() ; p++ ) {
      i = *p;
      for ( q=in.begin() ; q!=in.end() ; q++ ) {
	j = *q;
	if ( ess[i][j]==1 || ess[i][j]==2 || ess[i][j]==3 || ess[i][j]==4 ) {
	  for ( r=in.begin() ; r!=in.end() ; r++ ) {
	    k = *r;
	    if ( ess[j][k]==1 || ess[j][k]==2 || ess[j][k]==3 || ess[j][k]==4 ) {
	      if ( baseless[i][k] == 2 ) {
		if ( ess[i][k] == 0 ) {
                  if ( comp_rep( i, j, k ) == 1 ) {
		    ess[i][k] = 4;	// confirm a baseless edge newly!
		    t++;
		  }
		}
	      }
	    }
	  }
      	}
      }
    }
  } while ( t > 0 );	//. loop until no more new confirmed edges

}


// check ignore_baseless edges before new_group_baseless?
void generator::ignore_baseless( int num )
{
  int flag=0;
  int pflag=0;
  int cnt=0;

  for ( int j=0; j < num; j++ ) {
    for ( int i=0; i < num; i++ ) {
      if ( baseless[ i ][ j ] == 1 ) {
        for ( int k=0; k < num; k++ ) {
          if ( exist[ j ][ k ] == 1 || exist[ j ][ k ] == 2 ) {
            if ( exist[ i ][ k ] == 2 ) {
              if ( comp_rep( i, j, k ) == 1 ) {
                if ( baseless[ i ][ k ] == 1 || baseless[ i ][ k ] == 2 ) {
                  flag = 1;
                }
              }
            }
          }
        }
        for ( int k=0; k < num; k++ ) {
          if ( exist[ k ][ i ] == 1 || exist[ k ][ i ] == 2 ) {
            if ( exist[ k ][ j ] == 2 ) {
              if ( comp_rep( k, i, j ) == 1 ) {
                if ( baseless[ k ][ j ] == 1 || baseless[ k ][ j ] == 2 ) {
                  flag = 1;
                }
              }
            }
          }
        }
        if ( flag == 0 ) {
          baseless[ i ][ j ] = 2;
          pflag = 1;
        }
      }
      flag = 0;
    }
  }

  for ( int i=0; i < num; i++ ) {
    for ( int j=0; j < num; j++ ) {
      if ( baseless[ i ][ j ] == 2 ) {
        baseless[ i ][ j ] = 0;
      }
    }
  }

  if ( pflag == 1 ) {
    ignore_baseless( num );
  }

}


void generator::print_data( int num )
{
  for ( int i=0; i < num; i++ ) {
    for ( int j=0; j < num; j++ ) {
      cout << data[ i ][ j ] << " ";
    }
    cout << "\n";
  }
}

void generator::print_inter( int num )
{
  for ( int i=0; i < num; i++ ) {
    for ( int j=0; j < num; j++ ) {
      cout << inter[ i ][ j ] << " ";
    }
    cout << "\n";
  }
}

void generator::print_inter_edge( int num )
{
  for ( int i=0; i < num; i++ ) {
    for ( int j=0; j < num; j++ ) {
      if ( exist[ i ][ j ] == 1 ) {
        if ( inter[ i ][ j ] == 'a' ) {
          cout << i+1 << " -> " << j+1 << "\n";
        } else if ( inter[ i ][ j ] == 'r' ) {
          cout << i+1 << " -| " << j+1 << "\n";
        }
      }
    }
  }
}

void generator::print_reg_edge( int num )
{
  for ( int i=0; i < num; i++ ) {
    for ( int j=0; j < num; j++ ) {
      if ( exist[ j ][ i ] == 1 ) {
        if ( inter[ j ][ i ] == 'a' ) {
          cout << i+1 << " <- " << j+1 << "\n";
        } else if ( inter[ j ][ i ] == 'r' ) {
          cout << i+1 << " |- " << j+1 << "\n";
        }
      }
    }
  }
}

void generator::print_ess_edge( int num )
{
  for ( int i=0; i < num; i++ ) {
    for ( int j=0; j < num; j++ ) {
      if ( ess[ i ][ j ] == 1 ) {
        if ( inter[ i ][ j ] == 'a' ) {
          cout << i << " -> " << j << "\n";
        } else if ( inter[ i ][ j ] == 'r' ) {
          cout << i << " -| " << j << "\n";
        }
      }
    }
  }
}

void generator::print_exist( int num )
{
  for ( int i=0; i < num; i++ ) {
    for ( int j=0; j < num; j++ ) {
      cout << exist[ i ][ j ] << " ";
    }
    cout << "\n";
  }
}

void generator::print_ess( int num )
{
  for ( int i=0; i < num; i++ ) {
    for ( int j=0; j < num; j++ ) {
      cout << ess[ i ][ j ] << " ";
    }
    cout << "\n";
  }
}

void generator::print_ess_matrix( int num )
{

  cout << ">essential edges (capital: essential, small: explained by essentials\n";

  for ( int i=0; i < num; i++ ) {
    for ( int j=0; j < num; j++ ) {
      if ( ess[ i ][ j ] == 1 ) {
        if ( inter[ i ][ j ] == 'a' ) {
          cout << "A" << " ";
        } else {
          cout << "R" << " ";
        }
      } else if ( ess[ i ][ j ] == 2 ) {
        cout << inter[ i ][ j ] << " "; 
      } else {
        cout << "c" << " ";
      }
    }
    cout << "\n";
  }
}

void generator::print_baseless( int num )
{
  cout << ">baseless\n";

  for ( int i=0; i < num; i++ ) {
    for ( int j=0; j < num; j++ ) {
      cout << baseless[ i ][ j ] << " ";
    }
    cout << "\n";
  }
}

void generator::print_baseless_group( void )
{
  list<gnode>::iterator p;
  int group_count;

  cout << ">baseless group\n";

  group_count = 0;
  for ( p=gn.begin(); p!=gn.end(); p++ ) {
    group_count++;

    cout << ">[group:" << group_count << "] ";

    for ( int i=0; i<(*p).size(); i++ ) {
      cout << (*p).get_num(i) << " ";
    }
    cout << "\n";
  }
}

void generator::print_gnode( void )
{
  list<gnode>::iterator p;

  for ( p=gn.begin(); p != gn.end(); p++ ) {
    (*p).print_node();
  }
}

void generator::print_enode_ledge( void )
{
  list<enode>::iterator p;

  for ( p=en.begin(); p != en.end(); p++ ) {
    (*p).print_ledge();
    cout << endl;
  }
}

void generator::print_enode_glist( void )
{
  list<enode>::iterator p;

  for ( p=en.begin(); p != en.end(); p++ ) {
    (*p).print_glist();
    cout << endl;
  }
}

void generator::print_head_enode_matrix( void )
{
  list<enode>::iterator p;

  p=en.begin();
  p++;
  p++;
  p++;
  p++;
  p++;
  p++;
  for ( int i=0; i < (*p).size(); i++ ) {
    for ( int j=0; j < (*p).size(); j++ ) {
      cout << inter[ (*p).get_num( i ) ][ (*p).get_num( j ) ] << " ";
    }
    cout << endl;
  }
}

void generator::print_combi_edge_list( void )
{
  list<combiedgelist>::iterator p;

  for ( p=cl.begin(); p!=cl.end(); p++ ) { 
    (*p).print_combi_edge_list();
    cout << endl;
  }

}

void generator::print_combi_edge_list_num( void )
{
  list<combiedgelist>::iterator p;

  for ( p=cl.begin(); p!=cl.end(); p++ ) {
    (*p).print_combi_edge_list_num();
    cout << endl;
  }
}

//.[print_megn]
//.Add the minimum edges for each sub-group by calling [add_edge_
//. list_and_print] function, then print each megn network
void generator::print_megn( int num )
{

  //. initialize conditionary added edge
  for ( int i=0; i < num; i++ ) {
    for ( int j=0; j < num; j++ ) {
      if ( ess[ i ][ j ] == 3 || ess[ i ][ j ] == 4 ) {
	ess[ i ][ j ] = 0;
      }
    }
  }

  megn_count = 0;

  add_edge_list_and_print( 0, num );

  if ( megn_count == 0 ) {
    cout << "> megn(essential edges only):\n";
    print_a_network( num );
  }
}


void generator::print_megn_paper_format_gene( int num, char *argv )
{
  list<combiedgelist>::iterator p;
  int x, y;
  combiedgelist temp_combi_edge_list;
  edgelist temp_edge_list;

  char valp[ 120 ];
  ofstream out;
  strcpy( valp, "essential_edges-" );
  strcat( valp, argv );
  out.open( valp, ios::out );

  out << "from\tto\teffect" << endl;
  for ( int i=0; i < num; i++ ) {
    for ( int j=0; j < num; j++ ) {
      if ( exist[ i ][ j ] == 1 ) {
        if ( inter[ i ][ j ] == 'a' ) {
          out << get_name( i ) << "\t" << get_name( j ) << "\tP" << endl;
        }
        else if ( inter[ i ][ j ] == 'r' ) {
          out << get_name( i ) << "\t" << get_name( j ) << "\tN" << endl;
        }
      }
    }
  }

  char valp2[ 120 ];
  ofstream out2;
  int grp=1;

  strcpy( valp2, "restored_edges-" );
  strcat( valp2, argv );

  if ( cl.size() != 0 ) {
    out2.open( valp2, ios::out );

    out2 << "num. of independent groups: " << cl.size() << endl;
    out2 << endl;

    for ( p=cl.begin(); p!=cl.end(); p++ ) {
      temp_combi_edge_list = *p;

      int cnt=1;

      for ( int k=0; k < temp_combi_edge_list.size(); k++ ) {
        temp_edge_list = temp_combi_edge_list.get_edge_list( k );

        if ( temp_edge_list.size() == 1 ) {
          if ( k == 0 ) {
            if ( temp_combi_edge_list.size() == 1 ) {
              out2 << "group " << grp << "(1 edge out of " << temp_combi_edge_list.size() << " edge)" << endl;
            }
            else {
              out2 << "group " << grp << "(1 edge out of " << temp_combi_edge_list.size() << " edges)" << endl;
            }
            for ( int m=0; m < temp_edge_list.size(); m++ ) {
              out2 << "from\tto\teffect" << "\t";
            }
            out2 << endl;
          }

          for ( int l=0; l < temp_edge_list.size(); l++ ) {
            x = temp_edge_list.get_edge( l ).ini();
            y = temp_edge_list.get_edge( l ).fin();
            if ( inter[ x ][ y ] == 'a' ) {
              out2 << get_name( x ) << "\t" << get_name( y ) << "\tP" << "\t";
            }
            else if ( inter[ x ][ y ] == 'r' ) {
              out2 << get_name( x ) << "\t" << get_name( y ) << "\tN" << "\t";
            }
          }
        }
        else {
          if ( k == 0 ) {
            if ( temp_combi_edge_list.size() == 1 ) {
              out2 << "group " << grp << "(1 set out of " << temp_combi_edge_list.size() << " set)" << endl;
            }
            else {
              out2 << "group " << grp << "(1 set out of " << temp_combi_edge_list.size() << " sets)" << endl;
            }
            for ( int m=0; m < temp_edge_list.size(); m++ ) {
              if ( m == 0 ) {
                out2 << "set\tfrom\tto\teffect" << "\t";
              }
              else {
                out2 << "from\tto\teffect" << "\t";
              }
            }
            out2 << endl;
          }

          for ( int l=0; l < temp_edge_list.size(); l++ ) {
            if ( l == 0 ) {
              out2 << cnt << "\t";
            }
            x = temp_edge_list.get_edge( l ).ini();
            y = temp_edge_list.get_edge( l ).fin();
            if ( inter[ x ][ y ] == 'a' ) {
              out2 << get_name( x ) << "\t" << get_name( y ) << "\tP" << "\t";
            }
            else if ( inter[ x ][ y ] == 'r' ) {
              out2 << get_name( x ) << "\t" << get_name( y ) << "\tN" << "\t";
            }
          }

        }
        cnt++;
        out2 << endl;
      }
      grp++;
      out2 << endl;
    }
  }
}


void generator::print_megn_paper_format( int num, char *argv )
{
  list<combiedgelist>::iterator p;
  int x, y;
  combiedgelist temp_combi_edge_list;
  edgelist temp_edge_list;

  char valp[ 120 ];
  ofstream out;
  strcpy( valp, argv );
  strcat( valp, "-essential_edges.txt" );
  out.open( valp, ios::out );

  out << "from\tto\teffect" << endl;
  for ( int i=0; i < num; i++ ) {
    for ( int j=0; j < num; j++ ) {
      if ( exist[ i ][ j ] == 1 ) {
        if ( inter[ i ][ j ] == 'a' ) {
          out << i << "\t" << j << "\tP" << endl;
        }
        else if ( inter[ i ][ j ] == 'r' ) {
          out << i << "\t" << j << "\tN" << endl;
        }
      }
    }
  }

  char valp2[ 120 ];
  ofstream out2;

  strcpy( valp2, argv );
  strcat( valp2, "-restored_edges.txt" );

  if ( cl.size() != 0 ) {
    out2.open( valp2, ios::out );
    for ( p=cl.begin(); p!=cl.end(); p++ ) {
      temp_combi_edge_list = *p;

      for ( int k=0; k < temp_combi_edge_list.size(); k++ ) {
        temp_edge_list = temp_combi_edge_list.get_edge_list( k );
        if ( k == 0 ) {
          for ( int m=0; m < temp_edge_list.size(); m++ ) {
            out2 << "from\tto\teffect" << "\t";
          }
          out2 << endl;
        }

        for ( int l=0; l < temp_edge_list.size(); l++ ) {
          x = temp_edge_list.get_edge( l ).ini();
          y = temp_edge_list.get_edge( l ).fin();
          if ( inter[ x ][ y ] == 'a' ) {
            out2 << x << "\t" << y << "\tP" << "\t";
          }
          else if ( inter[ x ][ y ] == 'r' ) {
            out2 << x << "\t" << y << "\tN" << "\t";
          }
        }
        out2 << endl;
      }
      out2 << endl;
    }
  }
}


//.[add_edge_list_and_print]
//.Sub-routine of [print_megn]
//.This function add minimum edges in a sub-group temporally and 
//. calls itself recursively, or print one of the megn networks
//. by calling [print_a_network]
void generator::add_edge_list_and_print( int group_idx, int num )
{

  list<combiedgelist>::iterator p;
  int x, y;
  combiedgelist temp_combi_edge_list;
  edgelist temp_edge_list;
	
  if ( group_idx >= cl.size() ) return;
  // get instance of designated combiedgelist
  int cnt = 0;
  for ( p=cl.begin() ; p!=cl.end() ; p++ ) {
    if ( cnt == group_idx ) {
      temp_combi_edge_list = *p;
      break;
    }
    cnt++;
  }
	
  for ( int i=0; i < temp_combi_edge_list.size(); i++ ) {

for ( int k=0; k <= group_idx; k++ ){ cerr << "+"; }
cerr << "[group:" << group_idx << "- " << i+1 << "/" << temp_combi_edge_list.size() << "]\n";

    temp_edge_list = temp_combi_edge_list.get_edge_list( i );
    for ( int j=0; j < temp_edge_list.size(); j++ ) {
      x = temp_edge_list.get_edge( j ).ini();
      y = temp_edge_list.get_edge( j ).fin();
      ess[ x ][ y ] = 3;
    }
		
    if ( group_idx == cl.size() - 1 ) {
      // If this is the last sub-graph to be added, print the network
      megn_count++;
      cout << "> megn: " << megn_count << "\n";
      print_a_network( num );
    }
    else {
      // In the case that there are some other sub-groups to be added...
      add_edge_list_and_print( group_idx + 1, num );
    }
		
    // reset the temporally added edges
    for ( int j=0; j < temp_edge_list.size(); j++ ) {
      x = temp_edge_list.get_edge( j ).ini();
      y = temp_edge_list.get_edge( j ).fin();
      ess[ x ][ y ] = 0;
    }
  }

}


//.[print_a_network]
//.Print a network at the time when the function is called
void generator::print_a_network( int num )
{
  int act=0;
  int rep=0;
  for ( int i=0; i < num; i++ ) {
    for ( int j=0; j < num; j++ ) {
      if ( ess[ i ][ j ] == 1 ) {
        if ( inter[ i ][ j ] == 'a' ) {
          act = act + 1; 
	  cout << "A" << " ";
	} else if ( inter[ i ][ j ] == 'r' ) {
          rep++;
	  cout << "R" << " ";
      	} else {
	  cout << inter[ i ][ j ] << " ";
      	}
      }
      else if ( ess[ i ][ j ] == 3 ) {
        if ( inter[ i ][ j ] == 'a' ) {
          act++;
	  cout << "a" << " ";
	} else if ( inter[ i ][ j ] == 'r' ) {
          rep++;
	  cout << "r" << " ";
      	} else {
	  cout << inter[ i ][ j ] << " ";
      	}
      } else {
	cout << "c" << " ";
      }
    }
    cout << "\n";
  }
  cerr << "num of positive regulations : " << act << endl;
  cerr << "num of negative regulations : " << rep << endl;
}


//.[print_megn_binary]
//.Add the minimum edges for each sub-group by calling [add_edge_
//. list_and_print_binary] function, then print each megn network
void generator::print_megn_binary( int num )
{

  //. initialize conditionary added edge
  for ( int i=0; i < num; i++ ) {
    for ( int j=0; j < num; j++ ) {
      if ( ess[ i ][ j ] == 3 || ess[ i ][ j ] == 4 ) {
	ess[ i ][ j ] = 0;
      }
    }
  }
	
  add_edge_list_and_print( 0, num );

}

//.[add_edge_list_and_print_binary]
//.Sub-routine of [print_megn_binary]
//.This function add minimum edges in a sub-group temporally and 
//. calls itself recursively, or print one of the megn networks
//. by calling [print_a_network_binary]
void generator::add_edge_list_and_print_binary( int group_idx, int num )
{

  list<combiedgelist>::iterator p;
  int x, y;
	
  if ( group_idx >= cl.size() ) return;
	
  // get instance of designated combiedgelist
  int cnt = 0;
  for ( p=cl.begin() ; p!=cl.end() ; p++ ) {
    if ( cnt == group_idx ) {
      combi_edge_list = *p;
      break;
    }
    cnt++;
  }
	
  for ( int i=0; i < combi_edge_list.size(); i++ ) {
		
    edge_list = combi_edge_list.get_edge_list( i );
    for ( int j=0; j < edge_list.size(); j++ ) {
      x = edge_list.get_edge( j ).ini();
      y = edge_list.get_edge( j ).fin();
      ess[ x ][ y ] = 3;
    }
		
    if ( group_idx == cl.size() - 1 ) {
      // If this is the last sub-graph to be added, print the network
      print_a_network( num );
    }
    else {
      // In the case that there are some other sub-groups to be added...
      add_edge_list_and_print( group_idx + 1, num );
    }
		
    // reset the temporally added edges
    for ( int j=0; j < edge_list.size(); j++ ) {
      x = edge_list.get_edge( j ).ini();
      y = edge_list.get_edge( j ).fin();
      ess[ x ][ y ] = 0;
    }
  }

}

//.[print_a_network_binary]
//.Print a network at the time when the function is called in binary
void generator::print_a_network_binary( int num )
{
  for ( int i=0; i < num; i++ ) {
    for ( int j=0; j < num; j++ ) {
      if ( ess[ i ][ j ] == 1 || ess[ i ][ j ] == 3 ) {
        if ( inter[ i ][ j ] == 'a' ) {
	  cout << "1" << " ";
	} else if ( inter[ i ][ j ] == 'r' ) {
	  cout << "1" << " ";
      	} else if ( inter[ i ][ j ] == 'A' ) {
	  cout << "1" << " ";
      	} else if ( inter[ i ][ j ] == 'R' ) {
	  cout << "1" << " ";
      	} else {
	  cout << "0" << " ";
      	}
      } else {
	cout << "0" << " ";
      }
    }
    cout << "\n";
  }
}

void generator::print_network( int num )
{
  for ( int i=0; i < num; i++ ) {
    for ( int j=0; j < num; j++ ) {
      if ( inter[ i ][ j ] == 'A' ) {
        cout << "a" << " ";
      } else if ( inter[ i ][ j ] == 'R' ) {
        cout << "r" << " ";
      } else {
        cout << inter[ i ][ j ] << " ";
      }
    }
    cout << "\n";
  }
}

void generator::print_network_binary( int num )
{
  for ( int i=0; i < num; i++ ) {
    for ( int j=0; j < num; j++ ) {
      if ( inter[ i ][ j ] == 'a' ) {
        cout << "1" << " ";
      } else if ( inter[ i ][ j ] == 'r' ) {
        cout << "1" << " ";
      } else if ( inter[ i ][ j ] == 'A' ) {
        cout << "1" << " ";
      } else if ( inter[ i ][ j ] == 'R' ) {
        cout << "1" << " ";
      } else {
        cout << "0" << " ";
      }
    }
    cout << "\n";
  }
}
