# Supplementary material for: A proof of the DBRF-MEGN method, an algorithm for deducing minimum equivalent gene networks
Source: Source Code Biol Med. 2011 Jun 24;6:12. doi: 10.1186/1751-0473-6-12 (PMC3152880; doi:10.1186/1751-0473-6-12)
Supplement: Additional file 1 — The complete source code files, a binary Linux executable file, and the software manual. [file 1751-0473-6-12-S1.ZIP › dbrf_megn/src/generator.h]

//
// the minimum equivalent gene network
//
// -- file: generator.h
//

#ifndef _GENERATOR_H
#define _GENERATOR_H

#include <list>
#include <string>
#include "gnode.h"
#include "enode.h"
#include "edgelist.h"
using namespace std;

class generator {

  double** data;
  //. data[i][j] : difference of 'j' gene's expression when 'i' gene is mutated
  int** exist;
  //. exist[i][j] : whether i->j feature exists [0:not exist, 1:exist, 2:exist but not essential(&delete_inter)]
  int** ess;
  //. ess[i][j] : whether i->j feature is essential edge [0:no, 1:yes, 2:accountable redundant edge(&comp_ess_exist), 3:conditionally added edge, 4:conditionally accountable redundant edge(&comp_local_ess_exist)]
  int** baseless;
  //. baseless[i][j] : whether i->j is baseless redundant edge [0:no, 1:yes, 2:yes and entried in a baseless group(&group_baseless)] (formerly called 'noness')
  char** inter;
  //. inter[i][j] : sort of i->j feature ['a':activation, 'r':reppression, 'c':constant]
  list<gnode> gn;
  //. gn : list of 'gnode' which contains node list of grouped sub-graph

  list<enode> en;
  list<edge> g_edge;

  list<int> in;
  //. in : list of node number list of grouped sub-graph
  list<combiedgelist> cl;
  //. cl : list of 'combiedgelist' containing combinatorial candidate edges of sub-graph
  edgelist edge_list;
  //. edge_list : 'edgelist' instance
  combiedgelist combi_edge_list;
  //. combi_edge_list : 'combiedgelist' instance for substitution to 'cl'

  int megn_count;
  list<string> nm;

 public:
  generator();
  ~generator();

  generator( int );

  void set_data( int, int, double );
  void set_data( int, int, char* );
  void set_inter( int );
  void set_inter( int, int, char* );
  void set_exist( int );
  void set_ess( int );
  void comp_ess_exist( int );
  int  set_baseless( int );
  int  comp_rep( int, int, int );
  void delete_inter( int );
  void group_baseless( int );
  void new_group_baseless( int );
  void add_group( int, int, int );
  void new_add_group( int, int, int );
  void add_combi_edge( void );
  void new_add_combi_edge( void );
  void add_edge( int, int );
  void comp_local_ess_exist( void );

  void ignore_baseless( int );

  void set_name( char* );
  string get_name( int );

  void print_data( int );
  void print_inter( int );
  void print_inter_edge( int );
  void print_reg_edge( int );
  void print_ess_edge( int );
  void print_exist( int );
  void print_ess( int );
  void print_ess_matrix( int );
  void print_baseless( int );
  void print_baseless_group( void );
  void print_gnode( void );
  void print_enode_ledge( void );
  void print_enode_glist( void );
  void print_head_enode_matrix( void );
  void print_combi_edge_list( void );
  void print_combi_edge_list_num( void );

  void print_del_edge( void );

  void print_megn( int );
  void add_edge_list_and_print( int, int );
  void new_add_edge_list_and_print( int, int );
  void print_a_network( int );

  void print_megn_binary( int );
  void add_edge_list_and_print_binary( int, int );
  void print_a_network_binary( int );

  void print_network( int );
  void print_network_binary( int );

  void print_megn_paper_format( int, char* );
  void print_megn_paper_format_gene( int, char* );
};

#endif /*!_GENERATOR_H*/
