# Supplementary material for: A proof of the DBRF-MEGN method, an algorithm for deducing minimum equivalent gene networks
Source: Source Code Biol Med. 2011 Jun 24;6:12. doi: 10.1186/1751-0473-6-12 (PMC3152880; doi:10.1186/1751-0473-6-12)
Supplement: Additional file 1 — The complete source code files, a binary Linux executable file, and the software manual. [file 1751-0473-6-12-S1.ZIP › dbrf_megn/src/gnode.cpp]

//
// the minimum equivalent gene network
//
// -- file: gnode.cc
//

#include <iostream>
#include <cstdio>
#include <cstdlib>
#include <string>
#include <list>
#include "gnode.h"
using namespace std;

gnode::gnode()
{

}

gnode::gnode( list<int> &in )
{
  list<int>::iterator p;

  for ( p=in.begin(); p != in.end(); p++ ) {
    node.push_back( *p );
  }
}

gnode::~gnode()
{

}

void gnode::set_num( int i )
{
  node.push_back( i );
}

bool gnode::search( int i )
{
  list<int>::iterator p;

  for ( p=node.begin(); p != node.end(); p++ ) {
    if ( *p == i ) {
      return true;
    }
  }
  return false;
}

int gnode::size( void )
{
  return node.size();
}

int gnode::get_num( int k )
{
  list<int>::iterator p;
  int i;
  
  p = node.begin();
  for ( i = 0; i < k; i++ ) {
    p++;
  }
  return *p;
}

void gnode::print_node( void )
{
  list<int>::iterator p;

  cout << node.size() << ": ";

  for ( p=node.begin(); p != node.end(); p++ ) {
    cout << *p << " ";
  }
  cout << "\n";
}
