# Supplementary material for: A proof of the DBRF-MEGN method, an algorithm for deducing minimum equivalent gene networks
Source: Source Code Biol Med. 2011 Jun 24;6:12. doi: 10.1186/1751-0473-6-12 (PMC3152880; doi:10.1186/1751-0473-6-12)
Supplement: Additional file 1 — The complete source code files, a binary Linux executable file, and the software manual. [file 1751-0473-6-12-S1.ZIP › dbrf_megn/src/gnode.h]

//
// the minimum equivalent gene network
//
// -- file: gnode.h
//

#ifndef _GNODE_H
#define _GNODE_H

#include <list>
using namespace std;

class gnode {
  list<int> node;
  
public:
  gnode();
  gnode( list<int> & );
  ~gnode();

  void set_num( int );
  bool search( int );
  
  int size( void );
  int get_num( int );

  void print_node( void );
};

#endif /*!_GNODE_H*/
