# Supplementary material for: A proof of the DBRF-MEGN method, an algorithm for deducing minimum equivalent gene networks
Source: Source Code Biol Med. 2011 Jun 24;6:12. doi: 10.1186/1751-0473-6-12 (PMC3152880; doi:10.1186/1751-0473-6-12)
Supplement: Additional file 1 — The complete source code files, a binary Linux executable file, and the software manual. [file 1751-0473-6-12-S1.ZIP › dbrf_megn/src/main.cpp]

//
// the minimum equivalent gene network
//
// -- file: main.cc
//

#define LINE_MAX 1000000

#include <iostream>
#include <cstdio>
#include <cstdlib>
#include <cstring>
#include <fstream>
#include "generator.h"
using namespace std;

int main( int argc, char* argv[] )
{
  char buf[ LINE_MAX ];
  char *valp;
  generator *gen;
  int gene_num;
  int c=0;
  int d=0;

  if ( argc != 2) {
    cout << "Usage: dbrf-megn <data_file>\n";
    return 1; 
  }

  ifstream df( argv[ 1 ], ios::in );
  if ( !df ) {
    cout << "Can not open data_file \"" << argv[ 1 ] << "\"." << endl;
    return 1;
  }
  while ( 1 ) {
    if ( df.getline( buf, LINE_MAX, '\n' ) == NULL ) break;
    c++;
  }
  df.close();

  ifstream df2( argv[ 1 ], ios::in );
  df2.getline( buf, LINE_MAX, '\n' );
  while ( 1 ) {
    if ( df2.getline( buf, LINE_MAX, '\n' ) == NULL ) break;
    valp = strtok( buf, "\t" );
    d=0;
    while ( valp != NULL ) {
      d++;
      valp = strtok( NULL, "\t" );
    }
    if ( c != d ) {
      cout << "Data file must be tab-delimited text file." << endl;
      cout << "The matrix must be N x N." << endl;
      return 1;
    }
  }
  df2.close();


  gene_num = c - 1;
cerr << "num. of gene: " << gene_num << endl;
  gen = new generator( gene_num );

  ifstream data_file( argv[ 1 ], ios::in );
  data_file.getline( buf, LINE_MAX, '\n' );
  for ( int i=0; i < gene_num; i++ ) {
    data_file.getline( buf, LINE_MAX, '\n' );
    valp = strtok( buf, "\t" );
    int j=0;
    while ( valp != NULL ) {
      char val_data[ LINE_MAX ];
      strcpy( val_data, valp );
      if ( j == 0 ) {
        gen->set_name( valp );
      }
      else if ( i == j - 1 ) {
        gen->set_data( j - 1, i, 0.0 );
      }
      else if ( j == gene_num + 1 ) {
        break;
      }
      else {
        gen->set_data( j - 1, i, atof( val_data ) );
      }
      j++;
      valp = strtok( NULL, "\t" );
    }
  }
  data_file.close();

  gen->set_inter( gene_num );
  gen->set_exist( gene_num );
  gen->delete_inter( gene_num );
  gen->set_ess( gene_num );
  gen->comp_ess_exist( gene_num );
  gen->set_baseless( gene_num );
  gen->ignore_baseless( gene_num );
  gen->new_group_baseless( gene_num );
  gen->new_add_combi_edge();

  gen->print_megn_paper_format_gene( gene_num, argv[ 1 ] );


  return 0;
}
