# Supplementary material for: A proof of the DBRF-MEGN method, an algorithm for deducing minimum equivalent gene networks
Source: Source Code Biol Med. 2011 Jun 24;6:12. doi: 10.1186/1751-0473-6-12 (PMC3152880; doi:10.1186/1751-0473-6-12)
Supplement: Additional file 1 — The complete source code files, a binary Linux executable file, and the software manual. [file 1751-0473-6-12-S1.ZIP › dbrf_megn/src/Makefile]

#
# Makefile
#

CC	= g++
RM	= rm
SRCS	= enode.cpp gnode.cpp edgelist.cpp generator.cpp main.cpp
OBJS	= $(SRCS:.cpp=.o)
TARGET	= dbrf_megn
CFLAGS	= -O3
LLIBS	= 

.cpp.o:
	$(CC) $(CFLAGS) -c $<
all:	$(TARGET)
$(TARGET): $(OBJS)
	$(CC) $(OBJS) $(CFLAGS) $(LLIBS) -o $@
clean:
	rm -f *~ *.o core $(TARGET)
