# Supplementary material for: A proof of the DBRF-MEGN method, an algorithm for deducing minimum equivalent gene networks
Source: Source Code Biol Med. 2011 Jun 24;6:12. doi: 10.1186/1751-0473-6-12 (PMC3152880; doi:10.1186/1751-0473-6-12)
Supplement: Additional file 3 — The MEGNs deduced from large-scale gene expression profiles. [file 1751-0473-6-12-S3.XLS]

## Sheet: P-value threshold = 0.01
The list of edges in the MEGN deduced from the expression profiles (P-value threshold = 0.01) (Hu et al. Nat. Genet. 2007 39:683-687).
essential edges
from	to	effect
YAL051W	YDR146C	P
YBL005W	YOR230W	P
YBL008W	YGR249W	N
YBL052C	YBL066C	P
YBL052C	YIR033W	P
YBL052C	YMR037C	P
YBL052C	YOL004W	P
YBL103C	YOR230W	N
YBL103C	YOR298C-A	P
YBR049C	YBL066C	N
YBR049C	YCR084C	P
YBR049C	YEL009C	P
YBR049C	YML007W	N
YBR049C	YOR230W	P
YBR049C	YOR344C	N
YBR083W	YDL056W	P
YBR083W	YJR060W	P
YBR182C	YLR136C	P
YBR195C	YDL048C	N
YBR195C	YGL071W	P
YBR195C	YLR136C	P
YBR239C	YOR298C-A	P
YBR240C	YNL027W	P
YBR289W	YBL008W	P
YBR289W	YBR083W	P
YBR289W	YCR084C	P
YBR289W	YDR191W	N
YBR289W	YDR216W	N
YBR289W	YDR253C	N
YBR289W	YER130C	P
YBR289W	YFL031W	P
YBR289W	YIL119C	P
YBR289W	YIR017C	N
YBR289W	YNL068C	P
YBR289W	YOR344C	P
YBR297W	YKL072W	N
YBR297W	YKR064W	N
YCL055W	YOR140W	N
YCR081W	YIR033W	P
YCR081W	YNL068C	P
YCR084C	YBL066C	P
YCR084C	YDL048C	N
YCR084C	YDL070W	P
YCR084C	YDR266C	P
YCR084C	YGL096W	N
YCR084C	YGL209W	N
YCR084C	YIL084C	P
YCR084C	YIL128W	P
YCR084C	YJL168C	P
YCR084C	YKL043W	N
YCR084C	YKL062W	N
YCR084C	YKR101W	N
YCR084C	YOL004W	P
YCR084C	YOR162C	N
YCR084C	YOR230W	N
YCR084C	YOR304W	N
YCR084C	YPL230W	N
YCR106W	YDL048C	N
YDL020C	YBR083W	P
YDL020C	YDL048C	N
YDL020C	YFL044C	P
YDL020C	YPL177C	P
YDL042C	YDL048C	N
YDL042C	YDR448W	P
YDL042C	YGR044C	P
YDL042C	YGR104C	P
YDL042C	YJR060W	P
YDL042C	YKL185W	P
YDL042C	YOL051W	P
YDL042C	YPL049C	P
YDL106C	YCR084C	P
YDL106C	YPL177C	P
YDL170W	YOR298C-A	P
YDR009W	YKL043W	P
YDR009W	YLR266C	N
YDR049W	YDL048C	N
YDR049W	YDR146C	P
YDR073W	YMR042W	P
YDR123C	YOR298C-A	P
YDR169C	YLR136C	P
YDR173C	YOR298C-A	P
YDR176W	YKR064W	N
YDR181C	YCR106W	P
YDR207C	YIL010W	N
YDR207C	YIL101C	N
YDR207C	YIR033W	N
YDR207C	YJL103C	N
YDR207C	YKL015W	N
YDR207C	YKL043W	P
YDR207C	YOR298C-A	P
YDR213W	YMR042W	P
YDR216W	YCR084C	P
YDR266C	YLR013W	N
YDR266C	YLR136C	N
YDR310C	YKR034W	N
YDR310C	YLR136C	N
YDR310C	YNL204C	N
YDR310C	YOR298C-A	P
YDR310C	YPR054W	N
YDR392W	YDL070W	P
YDR392W	YKL062W	P
YDR392W	YKL112W	P
YDR392W	YPL049C	P
YDR423C	YLR442C	P
YDR423C	YPL075W	P
YDR443C	YKL043W	P
YDR443C	YKL062W	N
YDR448W	YIL130W	P
YDR463W	YDL070W	P
YDR463W	YKL043W	P
YDR463W	YLR136C	N
YDR477W	YDL048C	N
YDR477W	YKL043W	P
YDR477W	YMR182C	N
YDR477W	YOR230W	P
YEL009C	YNL027W	P
YER028C	YPR196W	P
YER040W	YDL070W	P
YER040W	YMR043W	P
YER040W	YNL027W	P
YER040W	YPL049C	P
YER051W	YDL048C	N
YER109C	YGR249W	N
YER111C	YDL048C	N
YER111C	YKL112W	P
YER111C	YML027W	P
YER130C	YDL048C	N
YER161C	YDL048C	N
YER169W	YDR207C	P
YER169W	YLR136C	N
YFL044C	YDR146C	P
YFL052W	YDL048C	N
YFR034C	YDR173C	N
YFR034C	YOR298C-A	P
YGL013C	YDR448W	N
YGL013C	YKL109W	N
YGL013C	YLR136C	P
YGL023C	YIR023W	N
YGL023C	YOR344C	P
YGL025C	YBL066C	P
YGL025C	YLR136C	P
YGL035C	YBR297W	N
YGL035C	YDL048C	N
YGL035C	YDR277C	N
YGL035C	YKL043W	P
YGL035C	YOR298C-A	P
YGL071W	YKL043W	P
YGL071W	YOR230W	P
YGL071W	YOR298C-A	P
YGL073W	YCR084C	P
YGL073W	YFL031W	P
YGL073W	YFR034C	P
YGL073W	YGR063C	P
YGL073W	YKL032C	P
YGL073W	YLR357W	P
YGL073W	YML007W	P
YGL096W	YPR196W	P
YGL166W	YBR240C	N
YGL166W	YDL048C	N
YGL181W	YLR266C	N
YGL237C	YBL066C	P
YGL237C	YDL056W	P
YGL237C	YDR310C	P
YGL237C	YER184C	N
YGL237C	YGR063C	N
YGL237C	YLR131C	P
YGL237C	YOR298C-A	N
YGL237C	YOR304W	P
YGL237C	YPL075W	P
YGL244W	YER184C	N
YGL244W	YLR228C	P
YGR044C	YOR298C-A	P
YGR056W	YIL101C	N
YGR063C	YBL066C	P
YGR063C	YIR033W	P
YGR063C	YPL075W	P
YGR067C	YOR230W	P
YGR067C	YOR298C-A	P
YGR097W	YKL043W	P
YGR104C	YLR136C	P
YGR104C	YOR298C-A	P
YHL020C	YDL048C	N
YHL020C	YDR123C	N
YHL020C	YKL043W	P
YHL020C	YLR136C	N
YHL020C	YNL257C	N
YHL020C	YOL108C	N
YHL020C	YOR230W	P
YHL020C	YOR298C-A	P
YHL025W	YCR084C	P
YHL025W	YDR009W	N
YHL025W	YDR253C	N
YHL025W	YDR477W	P
YHL025W	YFL031W	P
YHL025W	YIR017C	N
YHL025W	YIR033W	P
YHL025W	YJL110C	P
YHL025W	YKL112W	P
YHL025W	YLR357W	P
YHL025W	YML007W	P
YHL025W	YNL068C	P
YHL025W	YOR363C	N
YHL025W	YPL049C	P
YHL027W	YBR083W	P
YHL027W	YBR182C	N
YHL027W	YIR033W	P
YHL027W	YKL043W	P
YHL027W	YOR162C	N
YHR006W	YLR266C	N
YHR041C	YDL048C	P
YHR041C	YPL049C	P
YHR124W	YDR448W	N
YHR154W	YEL056W	N
YHR154W	YJR147W	P
YHR154W	YOR162C	N
YHR178W	YDL056W	N
YIL036W	YCL055W	P
YIL036W	YCR084C	P
YIL036W	YFL031W	P
YIL036W	YJL206C	N
YIL036W	YKR099W	N
YIL036W	YNR010W	N
YIL036W	YPR018W	N
YIL038C	YKL185W	N
YIL084C	YBR083W	P
YIL084C	YDR009W	P
YIL084C	YGR044C	P
YIL084C	YOL108C	N
YIL128W	YIL130W	P
YIL130W	YDL048C	P
YIR033W	YDR146C	P
YIR033W	YJR147W	P
YIR033W	YLR136C	N
YJL056C	YGL181W	P
YJL056C	YIL101C	P
YJL110C	YFL021W	N
YJL127C	YDL070W	P
YJL127C	YFL031W	P
YJL127C	YGR063C	P
YJL127C	YKL112W	P
YJL127C	YNL330C	P
YJL127C	YNR063W	N
YJL127C	YOR298C-A	P
YJL127C	YPR009W	P
YJL168C	YIL101C	N
YJL176C	YBL066C	P
YJL176C	YBR245C	P
YJL176C	YBR297W	N
YJL176C	YDL070W	P
YJL176C	YDR266C	P
YJL176C	YDR477W	P
YJL176C	YGL209W	N
YJL176C	YIL084C	P
YJL176C	YIR017C	N
YJL176C	YJL168C	P
YJL176C	YJR147W	P
YJL176C	YKL062W	N
YJL176C	YNL068C	P
YJL176C	YOR344C	P
YJR060W	YJR147W	P
YJR094C	YDL048C	N
YJR122W	YIL130W	P
YJR127C	YPL049C	P
YJR147W	YKL043W	P
YKL020C	YBR150C	P
YKL020C	YKL043W	P
YKL020C	YOR298C-A	P
YKL032C	YJR147W	P
YKL032C	YKL062W	N
YKL032C	YOR344C	P
YKL062W	YOR298C-A	P
YKL072W	YOR298C-A	P
YKL109W	YJR147W	P
YKL112W	YBL066C	N
YKL112W	YBR245C	N
YKL112W	YIL010W	P
YKL112W	YJR147W	P
YKL112W	YML007W	N
YKL112W	YML051W	P
YKL112W	YOR230W	P
YKL185W	YKL043W	P
YKR034W	YNR063W	N
YKR099W	YJR060W	N
YKR099W	YKL043W	P
YKR099W	YOR230W	P
YKR099W	YOR298C-A	P
YKR099W	YOR344C	N
YKR099W	YPR009W	P
YLR013W	YDL048C	N
YLR013W	YGR249W	N
YLR014C	YGL197W	P
YLR014C	YGR089W	N
YLR039C	YDR146C	P
YLR039C	YLR136C	N
YLR098C	YGR097W	N
YLR131C	YDR146C	N
YLR131C	YGR044C	P
YLR131C	YGR089W	N
YLR131C	YJR147W	P
YLR131C	YNL204C	N
YLR131C	YOR025W	P
YLR182W	YER051W	N
YLR182W	YER111C	N
YLR182W	YKL043W	P
YLR182W	YML027W	P
YLR182W	YNL027W	N
YLR182W	YNR010W	N
YLR266C	YOR298C-A	P
YLR278C	YDL048C	N
YLR278C	YOR025W	P
YLR357W	YIL101C	N
YLR357W	YJR147W	P
YLR357W	YOR229W	P
YLR357W	YOR298C-A	P
YLR357W	YPR009W	P
YLR357W	YPR199C	N
YLR403W	YCL055W	N
YLR403W	YDL070W	N
YLR403W	YDR146C	N
YLR403W	YGL209W	N
YLR403W	YIL119C	N
YLR403W	YJR140C	N
YLR403W	YKL062W	N
YLR403W	YKL072W	N
YLR403W	YKR101W	N
YLR403W	YLR136C	N
YLR403W	YLR266C	N
YLR403W	YMR021C	N
YLR403W	YNR063W	N
YLR403W	YOL089C	N
YLR403W	YOL108C	N
YLR403W	YOR025W	N
YLR403W	YOR191W	N
YLR403W	YOR230W	P
YLR403W	YOR298C-A	P
YLR403W	YOR363C	N
YLR403W	YPL129W	N
YLR403W	YPL177C	N
YLR403W	YPR018W	N
YLR418C	YDL048C	P
YLR418C	YGR089W	N
YLR418C	YJR140C	N
YLR418C	YJR147W	P
YLR418C	YOR229W	P
YLR418C	YPL049C	P
YLR418C	YPR054W	P
YLR442C	YDR207C	P
YLR442C	YPL049C	P
YLR453C	YDL048C	N
YML081W	YLR136C	N
YML102W	YCR084C	P
YMR016C	YDL048C	N
YMR016C	YKL043W	N
YMR019W	YGL209W	N
YMR042W	YDL048C	N
YMR043W	YBR297W	N
YMR043W	YCR084C	P
YMR043W	YDR173C	N
YMR043W	YDR181C	N
YMR043W	YDR277C	N
YMR043W	YDR310C	P
YMR043W	YER068W	P
YMR043W	YER130C	N
YMR043W	YGL025C	N
YMR043W	YGR104C	N
YMR043W	YHL025W	N
YMR043W	YIL036W	N
YMR043W	YJL056C	P
YMR043W	YJR127C	N
YMR043W	YKL109W	N
YMR043W	YKL222C	N
YMR043W	YML076C	N
YMR043W	YML099C	N
YMR043W	YOL051W	N
YMR043W	YOR344C	N
YMR043W	YPL038W	N
YMR043W	YPL129W	N
YMR043W	YPL202C	N
YMR043W	YPR008W	N
YMR053C	YDL048C	N
YMR070W	YCL055W	N
YMR070W	YDR451C	P
YMR070W	YGL162W	N
YMR070W	YOR032C	N
YMR075W	YOR230W	P
YMR075W	YOR298C-A	P
YMR164C	YOR298C-A	P
YMR182C	YDL048C	N
YNL021W	YKL062W	N
YNL021W	YOR032C	N
YNL027W	YGL166W	P
YNL097C	YMR037C	P
YNL139C	YDL048C	N
YNL139C	YKL043W	P
YNL199C	YKL043W	P
YNL199C	YPL075W	P
YNL204C	YBL052C	N
YNL216W	YBR033W	N
YNL216W	YCL055W	N
YNL216W	YCR084C	P
YNL216W	YFL031W	P
YNL216W	YGR044C	P
YNL216W	YGR063C	P
YNL216W	YKL038W	N
YNL216W	YLR113W	P
YNL216W	YML007W	N
YNL216W	YML099C	N
YNL216W	YOR230W	P
YNL216W	YPL202C	N
YNL216W	YPR065W	N
YNL236W	YBL066C	P
YNL236W	YDL070W	P
YNL236W	YDR266C	P
YNL236W	YDR477W	P
YNL236W	YFL031W	P
YNL236W	YIL084C	P
YNL236W	YLR357W	P
YNL236W	YML007W	P
YNL236W	YNL068C	P
YNL236W	YPL049C	P
YNL309W	YFL031W	N
YNL309W	YGL254W	N
YNL309W	YLR136C	N
YNL314W	YBR240C	P
YNL314W	YDL042C	P
YNL314W	YNR052C	N
YNL330C	YKL043W	N
YNR010W	YPL049C	P
YNR052C	YNL068C	P
YNR063W	YDL048C	N
YOL004W	YBR083W	P
YOL004W	YER028C	N
YOL004W	YER111C	N
YOL004W	YFL031W	P
YOL004W	YIL119C	P
YOL004W	YJR147W	P
YOL004W	YKL222C	P
YOL004W	YOR298C-A	P
YOL004W	YPR009W	P
YOL028C	YNL027W	P
YOL028C	YPL089C	P
YOL051W	YCR106W	P
YOL051W	YNL027W	P
YOL067C	YBL005W	P
YOL067C	YLR266C	N
YOL068C	YHR041C	N
YOL068C	YJR147W	P
YOL068C	YKR034W	N
YOL089C	YOR230W	P
YOL089C	YOR298C-A	P
YOL108C	YHR154W	P
YOL148C	YDR073W	P
YOL148C	YFL021W	P
YOL148C	YLR357W	P
YOL148C	YMR043W	P
YOL148C	YOR230W	P
YOL148C	YPL049C	P
YOR028C	YNL027W	P
YOR028C	YPL089C	P
YOR032C	YNL027W	P
YOR140W	YKL043W	P
YOR162C	YGL181W	P
YOR162C	YGL244W	P
YOR191W	YDL048C	N
YOR191W	YGR089W	N
YOR191W	YOR230W	P
YOR213C	YCR106W	P
YOR213C	YKL222C	P
YOR213C	YOR298C-A	P
YOR229W	YDL048C	N
YOR229W	YKL109W	N
YOR290C	YFL031W	P
YOR290C	YIR017C	N
YOR290C	YKL015W	P
YOR290C	YLR266C	N
YOR290C	YMR043W	P
YOR290C	YPL049C	P
YOR304W	YKL015W	P
YOR304W	YLR228C	P
YOR304W	YNL027W	P
YOR344C	YCR106W	P
YOR344C	YPL075W	P
YOR363C	YGR063C	N
YPL049C	YBR083W	P
YPL049C	YGL209W	N
YPL049C	YOR298C-A	P
YPL075W	YBL066C	N
YPL075W	YCR084C	P
YPL075W	YDR207C	P
YPL075W	YEL009C	P
YPL075W	YFL031W	P
YPL075W	YGR063C	P
YPL075W	YIL010W	P
YPL075W	YKL032C	P
YPL075W	YML007W	N
YPL075W	YOR230W	P
YPL075W	YOR344C	N
YPL075W	YPL049C	P
YPL075W	YPR009W	P
YPL129W	YER040W	P
YPL133C	YLR136C	P
YPL139C	YBR083W	P
YPL139C	YDR146C	P
YPL139C	YKL043W	P
YPL139C	YOR298C-A	P
YPL177C	YCR106W	P
YPL177C	YLR098C	P
YPL177C	YLR278C	P
YPL202C	YDR207C	P
YPL248C	YMR037C	P
YPL248C	YNL027W	P
YPL254W	YDL070W	P
YPL254W	YDR073W	P
YPL254W	YGR044C	P
YPL254W	YIL119C	P
YPL254W	YJR147W	P
YPL254W	YKR099W	N
YPL254W	YOR230W	P
YPL254W	YPL049C	P
YPR018W	YCR084C	P
YPR018W	YEL009C	P
YPR054W	YDL048C	N
YPR054W	YDR448W	P
YPR054W	YKR099W	P
YPR196W	YDL048C	N

## Sheet: P-value threshold = 0.02
The list of edges in the MEGN deduced from the expression profiles (P-value threshold = 0.02) (Hu et al. Nat. Genet. 2007 39:683-687).
essential edges				restored edges
from	to	effect		num. of independent groups: 1
YAL051W	YDR146C	P
YBL005W	YDR146C	P		group 1(1 edge out of 3 edges)
YBL005W	YDR207C	P		from	to	effect
YBL005W	YOR230W	P		YBR049C	YDL048C	N
YBL008W	YDL048C	N		YCR084C	YDL048C	N
YBL008W	YGL209W	N		YDR266C	YDL048C	N
YBL008W	YGR249W	N
YBL008W	YLR266C	N
YBL008W	YNL309W	P
YBL052C	YBL066C	P
YBL052C	YIR033W	P
YBL052C	YLR098C	P
YBL052C	YMR037C	P
YBL052C	YNL139C	P
YBL052C	YOL004W	P
YBL052C	YPL075W	P
YBL052C	YPR022C	P
YBL054W	YDL048C	N
YBL054W	YKL043W	P
YBL103C	YBR297W	N
YBL103C	YOR230W	N
YBL103C	YOR298C-A	P
YBR049C	YBL066C	N
YBR049C	YCR084C	P
YBR049C	YEL009C	P
YBR049C	YML007W	N
YBR049C	YOR230W	P
YBR049C	YOR344C	N
YBR083W	YDL056W	P
YBR083W	YJR060W	P
YBR103W	YOR229W	P
YBR182C	YLR136C	P
YBR195C	YGL071W	P
YBR195C	YJR094C	P
YBR195C	YLR136C	P
YBR239C	YDR146C	P
YBR239C	YOR298C-A	P
YBR239C	YOR358W	P
YBR240C	YMR164C	P
YBR240C	YNL027W	P
YBR289W	YBL008W	P
YBR289W	YBR083W	P
YBR289W	YDL042C	P
YBR289W	YDR191W	N
YBR289W	YDR216W	N
YBR289W	YDR253C	N
YBR289W	YER130C	P
YBR289W	YIL119C	P
YBR289W	YIR017C	N
YBR289W	YKL005C	P
YBR289W	YMR043W	P
YBR289W	YOR028C	N
YBR289W	YOR032C	N
YBR289W	YOR344C	P
YBR297W	YKL072W	N
YBR297W	YKR064W	N
YCL055W	YOR140W	N
YCR081W	YCR084C	P
YCR081W	YIR033W	P
YCR081W	YKL109W	N
YCR081W	YPL049C	P
YCR084C	YBL066C	P
YCR084C	YBR182C	N
YCR084C	YDL070W	P
YCR084C	YDR266C	P
YCR084C	YGL096W	N
YCR084C	YGL209W	N
YCR084C	YIL084C	P
YCR084C	YIL128W	P
YCR084C	YJL168C	P
YCR084C	YKL062W	N
YCR084C	YKR101W	N
YCR084C	YOL004W	P
YCR084C	YOR162C	N
YCR084C	YOR230W	N
YCR084C	YOR304W	N
YCR084C	YPL230W	N
YCR106W	YDL048C	N
YCR106W	YOR025W	P
YDL020C	YBR083W	P
YDL020C	YDL048C	N
YDL020C	YFL044C	P
YDL020C	YPL177C	P
YDL042C	YDL048C	N
YDL042C	YDR448W	P
YDL042C	YER169W	P
YDL042C	YGR044C	P
YDL042C	YGR104C	P
YDL042C	YJR060W	P
YDL042C	YKL185W	P
YDL042C	YOL004W	P
YDL042C	YOL051W	P
YDL048C	YOL051W	P
YDL106C	YCR084C	P
YDL106C	YOR038C	P
YDL106C	YPL177C	P
YDL170W	YOR298C-A	P
YDR009W	YKL043W	P
YDR009W	YLR266C	N
YDR026C	YPR199C	P
YDR049W	YDL048C	N
YDR049W	YDR146C	P
YDR073W	YKL032C	N
YDR073W	YMR042W	P
YDR073W	YOR032C	P
YDR123C	YKL043W	P
YDR123C	YOR298C-A	P
YDR146C	YGR089W	N
YDR146C	YPL129W	P
YDR169C	YKL005C	N
YDR169C	YLR136C	P
YDR169C	YNL139C	N
YDR169C	YOR298C-A	P
YDR173C	YOR298C-A	P
YDR176W	YKR064W	N
YDR176W	YOR298C-A	P
YDR181C	YCR106W	P
YDR191W	YDL048C	N
YDR207C	YIL010W	N
YDR207C	YIL101C	N
YDR207C	YIR033W	N
YDR207C	YJL103C	N
YDR207C	YKL015W	N
YDR207C	YKL043W	P
YDR207C	YOR298C-A	P
YDR213W	YMR042W	P
YDR216W	YCR084C	P
YDR266C	YBR049C	P
YDR266C	YLR013W	N
YDR266C	YLR136C	N
YDR277C	YDL048C	N
YDR310C	YKL043W	P
YDR310C	YKR034W	N
YDR310C	YLR136C	N
YDR310C	YNL204C	N
YDR310C	YOR298C-A	P
YDR310C	YPR054W	N
YDR363W	YGR063C	N
YDR363W	YNL027W	P
YDR392W	YDL070W	P
YDR392W	YKL062W	P
YDR392W	YKL112W	P
YDR392W	YNL068C	P
YDR392W	YPL049C	P
YDR421W	YDL106C	P
YDR421W	YER169W	P
YDR423C	YLR442C	P
YDR423C	YPL075W	P
YDR443C	YKL043W	P
YDR443C	YKL062W	N
YDR443C	YOR344C	P
YDR448W	YIL130W	P
YDR463W	YDL070W	P
YDR463W	YKL043W	P
YDR463W	YLR136C	N
YDR463W	YML007W	N
YDR463W	YOR298C-A	P
YDR477W	YDL048C	N
YDR477W	YKL043W	P
YDR477W	YMR182C	N
YDR477W	YOR230W	P
YEL009C	YNL027W	P
YEL009C	YOR162C	N
YEL056W	YOR298C-A	P
YER028C	YMR042W	N
YER028C	YOR230W	P
YER028C	YPR196W	P
YER040W	YMR043W	P
YER040W	YNL027W	P
YER040W	YPL049C	P
YER045C	YEL056W	N
YER045C	YOR298C-A	P
YER051W	YDL048C	N
YER051W	YOR298C-A	P
YER088C	YML007W	N
YER109C	YGR249W	N
YER111C	YDL048C	N
YER111C	YIL130W	P
YER111C	YKL112W	P
YER111C	YML027W	P
YER130C	YDL048C	N
YER130C	YLR266C	N
YER161C	YDL048C	N
YER169W	YDR207C	P
YER169W	YLR136C	N
YER169W	YNL027W	P
YFL031W	YLR136C	P
YFL044C	YDR146C	P
YFL052W	YDL048C	N
YFR034C	YBR275C	N
YFR034C	YDR173C	N
YFR034C	YOR298C-A	P
YGL013C	YBL066C	P
YGL013C	YDR423C	N
YGL013C	YDR448W	N
YGL013C	YKL109W	N
YGL013C	YLR136C	P
YGL023C	YBL066C	P
YGL023C	YIR023W	N
YGL023C	YOR344C	P
YGL025C	YBL066C	P
YGL025C	YLR136C	P
YGL035C	YBR297W	N
YGL035C	YDL048C	N
YGL035C	YDR277C	N
YGL035C	YKL043W	P
YGL035C	YOR298C-A	P
YGL071W	YDL070W	P
YGL071W	YKL043W	P
YGL071W	YOR230W	P
YGL071W	YPL049C	P
YGL073W	YCR084C	P
YGL073W	YFR034C	P
YGL073W	YGR063C	P
YGL073W	YKL032C	P
YGL073W	YLR357W	P
YGL073W	YML007W	P
YGL096W	YPR196W	P
YGL131C	YOR298C-A	P
YGL151W	YDR146C	P
YGL151W	YKL043W	P
YGL162W	YKL043W	P
YGL162W	YOR230W	P
YGL166W	YBR240C	N
YGL166W	YDL048C	N
YGL181W	YLR266C	N
YGL181W	YOL004W	P
YGL181W	YOL051W	P
YGL237C	YBL066C	P
YGL237C	YDL056W	P
YGL237C	YDR146C	P
YGL237C	YDR266C	P
YGL237C	YDR310C	P
YGL237C	YER184C	N
YGL237C	YGL166W	N
YGL237C	YLR131C	P
YGL237C	YOR038C	P
YGL237C	YOR298C-A	N
YGL237C	YOR304W	P
YGL237C	YPL075W	P
YGL244W	YER184C	N
YGL244W	YLR228C	P
YGR044C	YOR298C-A	P
YGR056W	YCR106W	P
YGR056W	YIL101C	N
YGR056W	YJR147W	P
YGR056W	YML051W	P
YGR056W	YNL027W	N
YGR063C	YBL066C	P
YGR063C	YDR266C	P
YGR063C	YIR033W	P
YGR063C	YMR037C	P
YGR063C	YOR038C	P
YGR063C	YPL075W	P
YGR067C	YGL096W	P
YGR067C	YKL043W	P
YGR067C	YLR013W	N
YGR067C	YOR230W	P
YGR097W	YKL043W	P
YGR097W	YLR136C	N
YGR104C	YLR136C	P
YGR104C	YOR298C-A	P
YHL009C	YOL108C	N
YHL020C	YDL048C	N
YHL020C	YDR123C	N
YHL020C	YKL043W	P
YHL020C	YLR136C	N
YHL020C	YNL257C	N
YHL020C	YOL108C	N
YHL020C	YOR230W	P
YHL025W	YDR009W	N
YHL025W	YDR253C	N
YHL025W	YDR477W	P
YHL025W	YIR017C	N
YHL025W	YIR033W	P
YHL025W	YJL110C	P
YHL025W	YKL112W	P
YHL025W	YLR357W	P
YHL025W	YML007W	P
YHL025W	YMR043W	P
YHL025W	YOR363C	N
YHL025W	YPL049C	P
YHL025W	YPL139C	P
YHL027W	YBR083W	P
YHL027W	YBR182C	N
YHL027W	YDR266C	P
YHL027W	YIR033W	P
YHL027W	YKL043W	P
YHL027W	YOR162C	N
YHR006W	YGR089W	N
YHR006W	YLR266C	N
YHR041C	YDL048C	P
YHR041C	YDL070W	P
YHR041C	YKL043W	P
YHR041C	YMR182C	P
YHR041C	YPL049C	P
YHR041C	YPR008W	P
YHR124W	YBL066C	N
YHR124W	YDR277C	P
YHR124W	YDR448W	N
YHR124W	YGL244W	P
YHR154W	YEL056W	N
YHR154W	YML027W	P
YHR154W	YMR043W	P
YHR154W	YOR140W	N
YHR154W	YOR162C	N
YHR154W	YPR196W	N
YHR178W	YDL056W	N
YIL036W	YCR084C	P
YIL036W	YJL206C	N
YIL036W	YKR099W	N
YIL036W	YLR266C	N
YIL036W	YNR010W	N
YIL036W	YPL049C	P
YIL036W	YPL139C	P
YIL036W	YPR018W	N
YIL038C	YKL185W	N
YIL084C	YBR083W	P
YIL084C	YDR009W	P
YIL084C	YEL056W	P
YIL084C	YGR044C	P
YIL084C	YOL108C	N
YIL119C	YDR146C	P
YIL128W	YIL130W	P
YIL128W	YNL068C	P
YIL130W	YDL048C	P
YIR017C	YOR298C-A	P
YIR033W	YDR146C	P
YIR033W	YGL166W	N
YIR033W	YJR147W	P
YIR033W	YLR136C	N
YIR033W	YNL068C	P
YJL056C	YGL181W	P
YJL056C	YIL101C	P
YJL056C	YOR298C-A	P
YJL103C	YGR063C	N
YJL110C	YFL021W	N
YJL127C	YDL070W	P
YJL127C	YIL101C	N
YJL127C	YJR060W	N
YJL127C	YKL112W	P
YJL127C	YNL216W	P
YJL127C	YNL330C	P
YJL127C	YNR063W	N
YJL127C	YOR032C	N
YJL127C	YOR344C	P
YJL127C	YPR009W	P
YJL168C	YIL101C	N
YJL168C	YMR273C	N
YJL176C	YBL066C	P
YJL176C	YBR297W	N
YJL176C	YDL070W	P
YJL176C	YDR181C	P
YJL176C	YDR266C	P
YJL176C	YDR477W	P
YJL176C	YER130C	P
YJL176C	YGL151W	P
YJL176C	YGL209W	N
YJL176C	YGR104C	P
YJL176C	YIL084C	P
YJL176C	YIR017C	N
YJL176C	YJL168C	P
YJL176C	YKL062W	N
YJL176C	YKL112W	P
YJL176C	YLR357W	P
YJL176C	YNL068C	P
YJL176C	YOR230W	N
YJL176C	YOR344C	P
YJR060W	YJL176C	P
YJR060W	YNL027W	N
YJR060W	YOR025W	P
YJR094C	YPR054W	P
YJR122W	YIL130W	P
YJR127C	YPL049C	P
YJR147W	YKL043W	P
YKL005C	YOR230W	P
YKL020C	YBR150C	P
YKL020C	YEL009C	P
YKL020C	YKL043W	P
YKL020C	YOR230W	P
YKL032C	YJR147W	P
YKL032C	YKL062W	N
YKL032C	YOR344C	P
YKL032C	YPR009W	P
YKL038W	YDR216W	N
YKL043W	YML027W	P
YKL062W	YMR043W	N
YKL062W	YOR298C-A	P
YKL072W	YOR298C-A	P
YKL109W	YJR147W	P
YKL112W	YBL066C	N
YKL112W	YBR103W	N
YKL112W	YBR245C	N
YKL112W	YDR310C	N
YKL112W	YEL009C	P
YKL112W	YIL010W	P
YKL112W	YML007W	N
YKL112W	YML051W	P
YKL112W	YOL051W	N
YKL112W	YOR230W	P
YKL112W	YPL129W	P
YKL185W	YKL043W	P
YKL185W	YLR136C	P
YKL185W	YOR298C-A	P
YKR034W	YNR063W	N
YKR064W	YBL008W	N
YKR099W	YBR245C	P
YKR099W	YJR060W	N
YKR099W	YKL043W	P
YKR099W	YKL112W	P
YKR099W	YOR344C	N
YKR099W	YPR009W	P
YKR101W	YPL049C	P
YLR013W	YDL048C	N
YLR013W	YGR249W	N
YLR013W	YJL168C	P
YLR014C	YGL197W	P
YLR014C	YGR089W	N
YLR039C	YDR146C	P
YLR039C	YKL043W	P
YLR039C	YLR136C	N
YLR098C	YGR097W	N
YLR098C	YPL049C	P
YLR131C	YDR146C	N
YLR131C	YER130C	N
YLR131C	YGR040W	N
YLR131C	YGR044C	P
YLR131C	YGR089W	N
YLR131C	YJR147W	P
YLR131C	YKL109W	N
YLR131C	YML027W	P
YLR131C	YMR182C	P
YLR131C	YNL204C	N
YLR131C	YOR025W	P
YLR176C	YPL075W	P
YLR182W	YER051W	N
YLR182W	YER111C	N
YLR182W	YJR147W	P
YLR182W	YNL027W	N
YLR182W	YNR010W	N
YLR228C	YBL052C	N
YLR228C	YOR298C-A	P
YLR266C	YGL023C	N
YLR266C	YOR298C-A	P
YLR278C	YDL048C	N
YLR278C	YDR146C	P
YLR278C	YOR025W	P
YLR357W	YBR245C	P
YLR357W	YDL056W	N
YLR357W	YDR181C	N
YLR357W	YGL131C	N
YLR357W	YIL101C	N
YLR357W	YIR023W	N
YLR357W	YJR147W	P
YLR357W	YOR229W	P
YLR357W	YOR298C-A	P
YLR357W	YPR009W	P
YLR357W	YPR199C	N
YLR403W	YCL055W	N
YLR403W	YDR176W	N
YLR403W	YER051W	N
YLR403W	YGL071W	N
YLR403W	YGL209W	N
YLR403W	YIL119C	N
YLR403W	YJR127C	N
YLR403W	YJR140C	N
YLR403W	YKL062W	N
YLR403W	YKL072W	N
YLR403W	YKR101W	N
YLR403W	YLR136C	N
YLR403W	YLR182W	N
YLR403W	YLR266C	N
YLR403W	YML113W	P
YLR403W	YMR021C	N
YLR403W	YMR075W	N
YLR403W	YNR063W	N
YLR403W	YOL089C	N
YLR403W	YOL108C	N
YLR403W	YOR191W	N
YLR403W	YOR230W	P
YLR403W	YOR363C	N
YLR403W	YPL177C	N
YLR403W	YPR018W	N
YLR418C	YDL048C	P
YLR418C	YGR089W	N
YLR418C	YJR140C	N
YLR418C	YJR147W	P
YLR418C	YNL167C	N
YLR418C	YOR229W	P
YLR418C	YPL049C	P
YLR418C	YPR054W	P
YLR442C	YDR207C	P
YLR442C	YJR060W	P
YLR442C	YPL049C	P
YLR451W	YBR083W	P
YLR453C	YDL048C	N
YLR453C	YOL108C	N
YLR453C	YPL001W	N
YML007W	YPR065W	P
YML081W	YBR083W	P
YML081W	YGR249W	P
YML081W	YLR136C	N
YML102W	YCR084C	P
YML113W	YMR037C	P
YML113W	YOR229W	N
YMR016C	YDL048C	N
YMR016C	YKR099W	N
YMR019W	YGL209W	N
YMR042W	YDL048C	N
YMR043W	YBR297W	N
YMR043W	YCR084C	P
YMR043W	YDR173C	N
YMR043W	YDR181C	N
YMR043W	YDR277C	N
YMR043W	YER068W	P
YMR043W	YER130C	N
YMR043W	YGL025C	N
YMR043W	YGR104C	N
YMR043W	YHL025W	N
YMR043W	YHL027W	N
YMR043W	YHR006W	N
YMR043W	YIL036W	N
YMR043W	YJL056C	P
YMR043W	YJR127C	N
YMR043W	YKL109W	N
YMR043W	YKL222C	N
YMR043W	YLR039C	N
YMR043W	YML076C	N
YMR043W	YML099C	N
YMR043W	YPL038W	N
YMR043W	YPL129W	N
YMR043W	YPL202C	N
YMR043W	YPR008W	N
YMR053C	YDL048C	N
YMR070W	YCL055W	N
YMR070W	YDR451C	P
YMR070W	YER109C	P
YMR070W	YGL162W	N
YMR070W	YOR032C	N
YMR075W	YDR073W	P
YMR075W	YOR230W	P
YMR164C	YOR298C-A	P
YMR182C	YDL048C	N
YMR273C	YJR147W	P
YNL021W	YKL062W	N
YNL021W	YOR032C	N
YNL021W	YOR298C-A	P
YNL027W	YDL070W	P
YNL027W	YGL166W	P
YNL027W	YLR136C	P
YNL027W	YOR298C-A	P
YNL097C	YMR037C	P
YNL139C	YDL048C	N
YNL139C	YKL043W	P
YNL199C	YKL043W	P
YNL199C	YLR136C	P
YNL199C	YPL075W	P
YNL204C	YBL052C	N
YNL204C	YBR103W	N
YNL204C	YMR042W	P
YNL216W	YBR033W	N
YNL216W	YBR150C	N
YNL216W	YCL055W	N
YNL216W	YCR084C	P
YNL216W	YEL009C	P
YNL216W	YGR044C	P
YNL216W	YGR063C	P
YNL216W	YKL038W	N
YNL216W	YLR113W	P
YNL216W	YML007W	N
YNL216W	YML099C	N
YNL216W	YOR191W	N
YNL216W	YOR230W	P
YNL216W	YPL202C	N
YNL216W	YPR008W	N
YNL216W	YPR018W	N
YNL236W	YBL066C	P
YNL236W	YDR181C	P
YNL236W	YDR477W	P
YNL236W	YFL031W	P
YNL236W	YHL027W	P
YNL236W	YIL084C	P
YNL236W	YIR017C	N
YNL236W	YLR357W	P
YNL236W	YML007W	P
YNL236W	YNL068C	P
YNL236W	YPL049C	P
YNL309W	YFL031W	N
YNL309W	YGL254W	N
YNL314W	YBR240C	P
YNL314W	YDL042C	P
YNL314W	YDR423C	P
YNL314W	YHR041C	P
YNL314W	YIR017C	P
YNL314W	YNR052C	N
YNL330C	YGR056W	N
YNL330C	YKL043W	N
YNR010W	YIR033W	P
YNR010W	YOR229W	P
YNR010W	YPL049C	P
YNR052C	YNL068C	P
YNR063W	YDL048C	N
YOL004W	YER028C	N
YOL004W	YER051W	N
YOL004W	YER111C	N
YOL004W	YFL031W	P
YOL004W	YIL119C	P
YOL004W	YKL222C	P
YOL004W	YPL049C	P
YOL004W	YPL177C	P
YOL004W	YPR009W	P
YOL028C	YNL027W	P
YOL028C	YPL089C	P
YOL051W	YCR106W	P
YOL051W	YGR063C	N
YOL051W	YNL027W	P
YOL067C	YBL005W	P
YOL067C	YLR266C	N
YOL068C	YDR176W	N
YOL068C	YHR041C	N
YOL068C	YJR147W	P
YOL068C	YKR034W	N
YOL089C	YOR230W	P
YOL108C	YBL052C	N
YOL108C	YHR154W	P
YOL108C	YPR018W	N
YOL148C	YDR073W	P
YOL148C	YFL021W	P
YOL148C	YIL119C	P
YOL148C	YKL015W	P
YOL148C	YKL112W	P
YOL148C	YLR357W	P
YOL148C	YML113W	P
YOL148C	YMR043W	P
YOL148C	YPL049C	P
YOR028C	YNL027W	P
YOR028C	YPL089C	P
YOR032C	YNL027W	P
YOR038C	YDL042C	P
YOR038C	YPR065W	P
YOR140W	YKL043W	P
YOR140W	YOR230W	P
YOR162C	YGL181W	P
YOR162C	YGL244W	P
YOR162C	YKL043W	P
YOR162C	YOR025W	P
YOR191W	YDL048C	N
YOR191W	YGR089W	N
YOR191W	YOR230W	P
YOR213C	YCR106W	P
YOR213C	YDL056W	N
YOR213C	YEL056W	N
YOR213C	YKL222C	P
YOR213C	YOR298C-A	P
YOR229W	YDL048C	N
YOR229W	YKL109W	N
YOR229W	YLR013W	N
YOR230W	YOR298C-A	P
YOR290C	YFL044C	P
YOR290C	YJL176C	P
YOR290C	YKL015W	P
YOR290C	YLR266C	N
YOR290C	YLR278C	P
YOR290C	YMR043W	P
YOR290C	YPL049C	P
YOR304W	YGR063C	N
YOR304W	YKL015W	P
YOR304W	YLR098C	P
YOR304W	YLR228C	P
YOR304W	YNL027W	P
YOR344C	YCR106W	P
YOR344C	YPL075W	P
YOR344C	YPL089C	P
YOR358W	YNL027W	P
YOR358W	YPL089C	P
YOR363C	YGR063C	N
YOR363C	YNL027W	P
YOR363C	YPL089C	P
YPL049C	YBR083W	P
YPL049C	YCL055W	P
YPL049C	YGL209W	N
YPL049C	YOR298C-A	P
YPL075W	YBL066C	N
YPL075W	YBR195C	P
YPL075W	YCR084C	P
YPL075W	YDR207C	P
YPL075W	YDR310C	N
YPL075W	YEL009C	P
YPL075W	YGR063C	P
YPL075W	YIL010W	P
YPL075W	YKL032C	P
YPL075W	YML007W	N
YPL075W	YOR230W	P
YPL075W	YOR344C	N
YPL075W	YPL042C	N
YPL075W	YPL049C	P
YPL129W	YER040W	P
YPL129W	YLR403W	P
YPL129W	YPL089C	P
YPL133C	YLR136C	P
YPL139C	YBR083W	P
YPL139C	YDR146C	P
YPL139C	YKL043W	P
YPL139C	YOR298C-A	P
YPL139C	YOR304W	P
YPL177C	YJR147W	P
YPL177C	YLR098C	P
YPL177C	YLR278C	P
YPL177C	YOL051W	P
YPL202C	YDR146C	P
YPL202C	YDR207C	P
YPL248C	YGL013C	P
YPL248C	YMR037C	P
YPL248C	YNL027W	P
YPL254W	YDL070W	P
YPL254W	YDR073W	P
YPL254W	YDR253C	N
YPL254W	YGR044C	P
YPL254W	YIL119C	P
YPL254W	YJR140C	N
YPL254W	YKR099W	N
YPL254W	YLR113W	P
YPL254W	YMR043W	P
YPL254W	YOR230W	P
YPL254W	YPL049C	P
YPR008W	YDR207C	P
YPR008W	YNL068C	P
YPR008W	YOR038C	P
YPR008W	YOR344C	P
YPR018W	YCR084C	P
YPR018W	YEL009C	P
YPR018W	YJL176C	N
YPR018W	YMR042W	P
YPR022C	YDL048C	N
YPR054W	YDL048C	N
YPR054W	YDR448W	P
YPR054W	YKR099W	P
YPR196W	YDL048C	N
YPR196W	YPL089C	N
YPR199C	YOR298C-A	P

## Sheet: P-value threshold = 0.03
The list of edges in the MEGN deduced from the expression profiles (P-value threshold = 0.03) (Hu et al. Nat. Genet. 2007 39:683-687).
essential edges				restored edges
from	to	effect		num. of independent groups: 1
YAL051W	YDR146C	P
YBL005W	YDR146C	P		group 1(1 edge out of 2 edges)
YBL005W	YDR207C	P		from	to	effect
YBL005W	YOR230W	P		YJL176C	YKL062W	N
YBL008W	YDL048C	N		YJL176C	YMR043W	P
YBL008W	YGL209W	N
YBL008W	YGR249W	N
YBL008W	YLR266C	N
YBL008W	YNL309W	P
YBL008W	YOR025W	P
YBL052C	YBL066C	P
YBL052C	YIR033W	P
YBL052C	YMR037C	P
YBL052C	YNL139C	P
YBL052C	YOL004W	P
YBL052C	YOR304W	P
YBL052C	YPL075W	P
YBL052C	YPR022C	P
YBL054W	YDL048C	N
YBL054W	YKL043W	P
YBL103C	YBR297W	N
YBL103C	YDL070W	P
YBL103C	YOR230W	N
YBL103C	YOR298C-A	P
YBR049C	YBL066C	N
YBR049C	YBR150C	N
YBR049C	YCR084C	P
YBR049C	YEL009C	P
YBR049C	YIL010W	P
YBR049C	YKL032C	P
YBR049C	YML007W	N
YBR049C	YOR230W	P
YBR049C	YOR344C	N
YBR083W	YDL056W	P
YBR083W	YER169W	P
YBR083W	YJR060W	P
YBR103W	YDR207C	P
YBR103W	YNL027W	N
YBR103W	YOR229W	P
YBR182C	YGL166W	N
YBR182C	YLR136C	P
YBR182C	YML007W	P
YBR195C	YGL071W	P
YBR195C	YJR094C	P
YBR195C	YLR136C	P
YBR239C	YDR146C	P
YBR239C	YDR207C	P
YBR239C	YJR122W	N
YBR239C	YOR358W	P
YBR240C	YMR164C	P
YBR240C	YNL027W	P
YBR245C	YNL027W	P
YBR289W	YBL008W	P
YBR289W	YBR195C	P
YBR289W	YDL042C	P
YBR289W	YDR191W	N
YBR289W	YDR216W	N
YBR289W	YDR253C	N
YBR289W	YDR477W	P
YBR289W	YER130C	P
YBR289W	YGL013C	N
YBR289W	YIL119C	P
YBR289W	YIR017C	N
YBR289W	YKL005C	P
YBR289W	YLR451W	P
YBR289W	YMR019W	P
YBR289W	YMR043W	P
YBR289W	YOR028C	N
YBR289W	YOR032C	N
YBR289W	YOR344C	P
YBR289W	YPL139C	P
YBR297W	YKL015W	N
YBR297W	YKL072W	N
YBR297W	YKR064W	N
YBR297W	YKR101W	N
YCL055W	YIL101C	N
YCL055W	YOR140W	N
YCR081W	YIR033W	P
YCR081W	YKL109W	N
YCR081W	YOR025W	P
YCR081W	YPL049C	P
YCR084C	YBL066C	P
YCR084C	YBR182C	N
YCR084C	YBR297W	N
YCR084C	YDL070W	P
YCR084C	YDR266C	P
YCR084C	YGL096W	N
YCR084C	YGL209W	N
YCR084C	YIL084C	P
YCR084C	YIL128W	P
YCR084C	YJL168C	P
YCR084C	YKL062W	N
YCR084C	YKL112W	P
YCR084C	YKR101W	N
YCR084C	YLR266C	N
YCR084C	YLR357W	P
YCR084C	YOL004W	P
YCR084C	YOR162C	N
YCR084C	YOR230W	N
YCR084C	YOR304W	N
YCR084C	YPL230W	N
YCR084C	YPR018W	N
YCR106W	YDL048C	N
YCR106W	YOR025W	P
YDL020C	YBR083W	P
YDL020C	YDL048C	N
YDL020C	YFL044C	P
YDL020C	YNL027W	N
YDL020C	YPL177C	P
YDL042C	YDR448W	P
YDL042C	YGR044C	P
YDL042C	YGR104C	P
YDL042C	YIR033W	P
YDL042C	YKL185W	P
YDL042C	YMR037C	P
YDL042C	YOL004W	P
YDL042C	YOL051W	P
YDL042C	YPL075W	P
YDL048C	YOL051W	P
YDL106C	YCR084C	P
YDL106C	YKL032C	P
YDL106C	YOR038C	P
YDL106C	YPL177C	P
YDL170W	YGR089W	N
YDL170W	YOR298C-A	P
YDL170W	YOR344C	P
YDR009W	YKL043W	P
YDR009W	YLR266C	N
YDR026C	YPR199C	P
YDR043C	YGL166W	P
YDR043C	YOR230W	P
YDR049W	YDL048C	N
YDR049W	YDR146C	P
YDR049W	YOR025W	P
YDR073W	YKL032C	N
YDR073W	YMR042W	P
YDR073W	YOR032C	P
YDR123C	YDR423C	N
YDR123C	YKL043W	P
YDR123C	YOR298C-A	P
YDR146C	YGR089W	N
YDR146C	YNL027W	P
YDR146C	YPL129W	P
YDR169C	YJR140C	N
YDR169C	YKL005C	N
YDR169C	YLR136C	P
YDR169C	YNL139C	N
YDR173C	YOR298C-A	P
YDR176W	YGL035C	N
YDR176W	YKR064W	N
YDR176W	YNL139C	N
YDR176W	YOR298C-A	P
YDR181C	YCR106W	P
YDR181C	YLR039C	N
YDR191W	YDL048C	N
YDR207C	YBL066C	P
YDR207C	YIL010W	N
YDR207C	YIL036W	N
YDR207C	YIL101C	N
YDR207C	YIR033W	N
YDR207C	YJL103C	N
YDR207C	YKL015W	N
YDR207C	YKL043W	P
YDR213W	YMR042W	P
YDR216W	YCR084C	P
YDR266C	YBR049C	P
YDR266C	YER169W	N
YDR266C	YLR013W	N
YDR266C	YLR136C	N
YDR266C	YOR025W	P
YDR277C	YML113W	P
YDR310C	YEL056W	N
YDR310C	YKL043W	P
YDR310C	YKR034W	N
YDR310C	YLR136C	N
YDR310C	YLR266C	N
YDR310C	YNL204C	N
YDR310C	YOR230W	P
YDR310C	YPR054W	N
YDR363W	YGR063C	N
YDR363W	YNL027W	P
YDR363W	YOR140W	N
YDR392W	YKL062W	P
YDR392W	YKL112W	P
YDR392W	YNL068C	P
YDR392W	YPL049C	P
YDR421W	YDL106C	P
YDR421W	YER169W	P
YDR421W	YGR089W	N
YDR423C	YLR442C	P
YDR423C	YPL075W	P
YDR443C	YKL043W	P
YDR443C	YKL062W	N
YDR443C	YOR344C	P
YDR448W	YIL130W	P
YDR463W	YGL166W	P
YDR463W	YIR017C	N
YDR463W	YLR136C	N
YDR463W	YML007W	N
YDR463W	YMR043W	P
YDR463W	YPL049C	P
YDR477W	YDL048C	N
YDR477W	YFL021W	P
YDR477W	YKL043W	P
YDR477W	YMR182C	N
YDR477W	YOR230W	P
YEL009C	YDL106C	P
YEL009C	YNL027W	P
YEL009C	YOR162C	N
YEL056W	YMR043W	P
YEL056W	YOR298C-A	P
YER028C	YKL043W	P
YER028C	YMR042W	N
YER028C	YOR230W	P
YER028C	YPR196W	P
YER040W	YBL005W	P
YER040W	YKL032C	P
YER040W	YMR043W	P
YER040W	YNL027W	P
YER040W	YPL049C	P
YER040W	YPL089C	P
YER045C	YEL056W	N
YER045C	YOR298C-A	P
YER051W	YDL048C	N
YER051W	YKL043W	P
YER051W	YOR298C-A	P
YER088C	YML007W	N
YER109C	YGL197W	P
YER109C	YGR249W	N
YER111C	YDL048C	N
YER111C	YIL130W	P
YER111C	YKL112W	P
YER111C	YML027W	P
YER130C	YDL048C	N
YER130C	YLR266C	N
YER161C	YDL048C	N
YER169W	YDR207C	P
YER169W	YLR136C	N
YER169W	YMR182C	N
YER169W	YNL027W	P
YER184C	YDL048C	N
YER184C	YOR038C	P
YFL021W	YLR136C	P
YFL031W	YLR136C	P
YFL031W	YMR042W	P
YFL044C	YDR146C	P
YFL052W	YDL048C	N
YFR034C	YBR275C	N
YFR034C	YDR173C	N
YFR034C	YOR230W	P
YGL013C	YBL066C	P
YGL013C	YDR181C	N
YGL013C	YDR423C	N
YGL013C	YDR448W	N
YGL013C	YKL109W	N
YGL013C	YLR136C	P
YGL023C	YBL066C	P
YGL023C	YIR023W	N
YGL023C	YLR136C	P
YGL023C	YOR344C	P
YGL025C	YBL066C	P
YGL025C	YOL051W	P
YGL025C	YPL075W	P
YGL035C	YBR297W	N
YGL035C	YDL048C	N
YGL035C	YDR277C	N
YGL035C	YJR060W	N
YGL035C	YKL043W	P
YGL035C	YKL109W	N
YGL035C	YOR298C-A	P
YGL071W	YKL043W	P
YGL071W	YOR230W	P
YGL071W	YPL049C	P
YGL073W	YCR084C	P
YGL073W	YFR034C	P
YGL073W	YGR063C	P
YGL073W	YKL032C	P
YGL073W	YML007W	P
YGL073W	YPL139C	P
YGL096W	YBR275C	N
YGL096W	YPR196W	P
YGL131C	YOR230W	P
YGL151W	YDR146C	P
YGL151W	YKL043W	P
YGL162W	YKL043W	P
YGL162W	YOR230W	P
YGL166W	YBR240C	N
YGL166W	YDL048C	N
YGL166W	YDR146C	P
YGL181W	YLR266C	N
YGL181W	YOL004W	P
YGL181W	YOL051W	P
YGL197W	YML007W	P
YGL237C	YBL066C	P
YGL237C	YDL056W	P
YGL237C	YDR146C	P
YGL237C	YDR266C	P
YGL237C	YDR310C	P
YGL237C	YER184C	N
YGL237C	YGL166W	N
YGL237C	YKL072W	P
YGL237C	YLR131C	P
YGL237C	YOR038C	P
YGL237C	YOR298C-A	N
YGL237C	YOR304W	P
YGL237C	YPL075W	P
YGL244W	YER184C	N
YGL244W	YLR228C	P
YGL254W	YDL048C	N
YGR040W	YBL005W	P
YGR044C	YOR298C-A	P
YGR056W	YCR106W	P
YGR056W	YIL101C	N
YGR056W	YJR147W	P
YGR056W	YML051W	P
YGR056W	YNL027W	N
YGR063C	YBL066C	P
YGR063C	YDR266C	P
YGR063C	YIR033W	P
YGR063C	YLR098C	P
YGR063C	YMR037C	P
YGR063C	YOL004W	P
YGR063C	YOR038C	P
YGR063C	YPL075W	P
YGR067C	YGL096W	P
YGR067C	YGL166W	P
YGR067C	YKL043W	P
YGR067C	YLR013W	N
YGR067C	YOR230W	P
YGR097W	YKL043W	P
YGR097W	YLR136C	N
YGR097W	YOR298C-A	P
YGR104C	YJR140C	N
YGR104C	YLR136C	P
YGR249W	YOR230W	P
YGR288W	YDR146C	P
YGR288W	YDR207C	P
YHL009C	YOL108C	N
YHL009C	YOR298C-A	P
YHL020C	YDL048C	N
YHL020C	YDR123C	N
YHL020C	YGR040W	N
YHL020C	YKL043W	P
YHL020C	YLR136C	N
YHL020C	YNL257C	N
YHL020C	YOL108C	N
YHL020C	YOR230W	P
YHL025W	YDR009W	N
YHL025W	YDR073W	P
YHL025W	YDR253C	N
YHL025W	YDR477W	P
YHL025W	YGL071W	P
YHL025W	YIR017C	N
YHL025W	YIR033W	P
YHL025W	YJL110C	P
YHL025W	YLR451W	P
YHL025W	YML007W	P
YHL025W	YML113W	P
YHL025W	YMR043W	P
YHL025W	YOR363C	N
YHL025W	YPL139C	P
YHL027W	YBR083W	P
YHL027W	YBR182C	N
YHL027W	YDR266C	P
YHL027W	YIR033W	P
YHL027W	YKL043W	P
YHL027W	YLR113W	P
YHL027W	YOR162C	N
YHL027W	YOR230W	P
YHR006W	YGR089W	N
YHR006W	YLR266C	N
YHR041C	YHL020C	N
YHR041C	YKL043W	P
YHR041C	YML113W	P
YHR041C	YMR182C	P
YHR041C	YOR025W	P
YHR041C	YPL049C	P
YHR041C	YPR008W	P
YHR124W	YBL066C	N
YHR124W	YDR277C	P
YHR124W	YDR448W	N
YHR124W	YER045C	P
YHR124W	YGL244W	P
YHR154W	YDL070W	P
YHR154W	YEL056W	N
YHR154W	YML027W	P
YHR154W	YMR043W	P
YHR154W	YOR140W	N
YHR154W	YOR162C	N
YHR154W	YPL049C	P
YHR154W	YPR196W	N
YHR178W	YDL056W	N
YIL036W	YBR245C	P
YIL036W	YCR084C	P
YIL036W	YJL206C	N
YIL036W	YKR099W	N
YIL036W	YNR010W	N
YIL036W	YOL148C	N
YIL036W	YOR028C	N
YIL036W	YPL049C	P
YIL036W	YPL139C	P
YIL036W	YPR009W	P
YIL038C	YDR181C	N
YIL038C	YKL185W	N
YIL084C	YBR083W	P
YIL084C	YDR009W	P
YIL084C	YEL056W	P
YIL084C	YGR044C	P
YIL084C	YLR136C	P
YIL084C	YOL108C	N
YIL119C	YDR146C	P
YIL119C	YGL209W	N
YIL119C	YOR162C	N
YIL128W	YIL130W	P
YIL128W	YNL068C	P
YIL130W	YDL048C	P
YIR017C	YLR266C	N
YIR017C	YOR298C-A	P
YIR023W	YDR146C	P
YIR023W	YOR298C-A	P
YIR033W	YCR084C	P
YIR033W	YDR146C	P
YIR033W	YGL166W	N
YIR033W	YLR136C	N
YJL056C	YGL181W	P
YJL056C	YIL101C	P
YJL056C	YOR298C-A	P
YJL089W	YPL049C	P
YJL103C	YDR146C	P
YJL103C	YGR063C	N
YJL110C	YFL021W	N
YJL127C	YDL070W	P
YJL127C	YIL101C	N
YJL127C	YJR060W	N
YJL127C	YKL112W	P
YJL127C	YLR453C	N
YJL127C	YNL216W	P
YJL127C	YNL330C	P
YJL127C	YNR063W	N
YJL127C	YOR032C	N
YJL127C	YOR344C	P
YJL127C	YPR009W	P
YJL168C	YIL101C	N
YJL168C	YIR023W	N
YJL168C	YMR273C	N
YJL176C	YDR181C	P
YJL176C	YDR266C	P
YJL176C	YDR477W	P
YJL176C	YER130C	P
YJL176C	YGL151W	P
YJL176C	YGR104C	P
YJL176C	YIL084C	P
YJL176C	YIL128W	P
YJL176C	YIR017C	N
YJL176C	YJL168C	P
YJL176C	YKL112W	P
YJL176C	YLR357W	P
YJL176C	YOR230W	N
YJR060W	YJL176C	P
YJR060W	YNL027W	N
YJR060W	YPL049C	P
YJR094C	YPR054W	P
YJR122W	YIL130W	P
YJR127C	YML051W	N
YJR127C	YOR230W	P
YJR127C	YPL049C	P
YJR140C	YDL048C	N
YJR140C	YPL177C	P
YJR147W	YKL005C	N
YJR147W	YKL043W	P
YKL005C	YKL043W	P
YKL005C	YOR230W	P
YKL015W	YEL056W	N
YKL015W	YOR298C-A	P
YKL020C	YBR150C	P
YKL020C	YEL009C	P
YKL020C	YKL043W	P
YKL020C	YOR230W	P
YKL032C	YDR277C	N
YKL032C	YJR147W	P
YKL032C	YKL062W	N
YKL032C	YMR016C	P
YKL032C	YOR344C	P
YKL032C	YPR009W	P
YKL038W	YDR216W	N
YKL038W	YMR053C	P
YKL043W	YDL070W	P
YKL043W	YML027W	P
YKL062W	YDL048C	N
YKL062W	YMR043W	N
YKL072W	YOR298C-A	P
YKL109W	YJR147W	P
YKL109W	YOR298C-A	P
YKL112W	YBL066C	N
YKL112W	YBR103W	N
YKL112W	YBR245C	N
YKL112W	YCL055W	P
YKL112W	YDR310C	N
YKL112W	YEL009C	P
YKL112W	YIL010W	P
YKL112W	YLR113W	P
YKL112W	YML007W	N
YKL112W	YML051W	P
YKL112W	YOL051W	N
YKL112W	YOR230W	P
YKL112W	YPL129W	P
YKL185W	YKL043W	P
YKL185W	YLR136C	P
YKL222C	YBR275C	N
YKL222C	YJR140C	N
YKL222C	YML007W	P
YKL222C	YNL199C	N
YKR034W	YNR063W	N
YKR036C	YCR084C	P
YKR064W	YBL008W	N
YKR099W	YBR245C	P
YKR099W	YJR060W	N
YKR099W	YKL043W	P
YKR099W	YKL112W	P
YKR099W	YOR344C	N
YKR099W	YPR009W	P
YKR101W	YPL049C	P
YLR013W	YDL048C	N
YLR013W	YGR104C	P
YLR013W	YGR249W	N
YLR013W	YJL168C	P
YLR014C	YGL197W	P
YLR014C	YGR089W	N
YLR039C	YDR146C	P
YLR039C	YKL043W	P
YLR039C	YLR136C	N
YLR098C	YDL048C	N
YLR098C	YGR097W	N
YLR098C	YPL049C	P
YLR113W	YDR207C	P
YLR131C	YDR146C	N
YLR131C	YER130C	N
YLR131C	YGR040W	N
YLR131C	YGR044C	P
YLR131C	YGR089W	N
YLR131C	YJR147W	P
YLR131C	YKL109W	N
YLR131C	YML027W	P
YLR131C	YMR182C	P
YLR131C	YNL204C	N
YLR131C	YOR025W	P
YLR131C	YOR230W	P
YLR136C	YOR298C-A	P
YLR176C	YPL075W	P
YLR182W	YER028C	N
YLR182W	YER051W	N
YLR182W	YER111C	N
YLR182W	YHL025W	N
YLR182W	YJR147W	P
YLR182W	YNL027W	N
YLR182W	YNR010W	N
YLR228C	YBL052C	N
YLR228C	YOR298C-A	P
YLR266C	YGL023C	N
YLR266C	YKL005C	N
YLR266C	YOR298C-A	P
YLR278C	YDR146C	P
YLR278C	YML113W	P
YLR278C	YOR025W	P
YLR278C	YOR038C	P
YLR278C	YPL038W	P
YLR357W	YBR245C	P
YLR357W	YDL056W	N
YLR357W	YDR181C	N
YLR357W	YGL131C	N
YLR357W	YIL101C	N
YLR357W	YIR023W	N
YLR357W	YJR147W	P
YLR357W	YLR278C	P
YLR357W	YOR229W	P
YLR357W	YOR298C-A	P
YLR357W	YOR344C	P
YLR357W	YPR009W	P
YLR357W	YPR199C	N
YLR403W	YCL055W	N
YLR403W	YDR176W	N
YLR403W	YDR191W	N
YLR403W	YER051W	N
YLR403W	YER111C	N
YLR403W	YGL071W	N
YLR403W	YGL209W	N
YLR403W	YIL119C	N
YLR403W	YJR127C	N
YLR403W	YJR140C	N
YLR403W	YJR147W	P
YLR403W	YKL062W	N
YLR403W	YKL072W	N
YLR403W	YKR101W	N
YLR403W	YLR113W	P
YLR403W	YLR136C	N
YLR403W	YLR182W	N
YLR403W	YLR266C	N
YLR403W	YML113W	P
YLR403W	YMR021C	N
YLR403W	YMR075W	N
YLR403W	YNR063W	N
YLR403W	YOL089C	N
YLR403W	YOL108C	N
YLR403W	YOR191W	N
YLR403W	YOR230W	P
YLR403W	YOR363C	N
YLR403W	YPL038W	N
YLR403W	YPR018W	N
YLR403W	YPR065W	N
YLR418C	YGR089W	N
YLR418C	YIL119C	P
YLR418C	YIL128W	N
YLR418C	YJR094C	P
YLR418C	YJR140C	N
YLR418C	YKL062W	P
YLR418C	YKL112W	P
YLR418C	YLR136C	N
YLR418C	YNL167C	N
YLR418C	YOR229W	P
YLR418C	YPL049C	P
YLR442C	YDR207C	P
YLR442C	YGR104C	P
YLR442C	YJR060W	P
YLR442C	YMR037C	P
YLR451W	YBR083W	P
YLR451W	YGL209W	P
YLR453C	YDL048C	N
YLR453C	YOL108C	N
YLR453C	YPL001W	N
YML007W	YPR065W	P
YML081W	YBR083W	P
YML081W	YDR146C	P
YML081W	YGR249W	P
YML081W	YLR136C	N
YML099C	YOL108C	N
YML102W	YCR084C	P
YML113W	YDL048C	N
YML113W	YMR037C	P
YML113W	YOR229W	N
YMR016C	YDL048C	N
YMR016C	YJR140C	N
YMR016C	YKR099W	N
YMR019W	YGL209W	N
YMR042W	YDL048C	N
YMR043W	YBR150C	N
YMR043W	YCR084C	P
YMR043W	YDR173C	N
YMR043W	YDR181C	N
YMR043W	YDR277C	N
YMR043W	YER068W	P
YMR043W	YER130C	N
YMR043W	YGL025C	N
YMR043W	YGR104C	N
YMR043W	YHL025W	N
YMR043W	YHL027W	N
YMR043W	YHR006W	N
YMR043W	YIL036W	N
YMR043W	YJL056C	P
YMR043W	YJR127C	N
YMR043W	YKL109W	N
YMR043W	YKL222C	N
YMR043W	YLR039C	N
YMR043W	YML076C	N
YMR043W	YML099C	N
YMR043W	YPL038W	N
YMR043W	YPL129W	N
YMR043W	YPL177C	N
YMR043W	YPL202C	N
YMR043W	YPR008W	N
YMR053C	YDL048C	N
YMR053C	YOR230W	P
YMR070W	YCL055W	N
YMR070W	YDR451C	P
YMR070W	YER109C	P
YMR070W	YGL162W	N
YMR070W	YIL119C	P
YMR070W	YOR032C	N
YMR070W	YPR009W	N
YMR075W	YDR073W	P
YMR075W	YOR230W	P
YMR164C	YOR298C-A	P
YMR182C	YDL048C	N
YMR182C	YDR009W	P
YMR273C	YBR083W	P
YMR273C	YJR147W	P
YMR273C	YMR164C	P
YMR280C	YOR298C-A	P
YNL021W	YKL062W	N
YNL021W	YOR032C	N
YNL021W	YOR298C-A	P
YNL027W	YDL070W	P
YNL027W	YGL166W	P
YNL027W	YLR136C	P
YNL097C	YMR037C	P
YNL139C	YDL048C	N
YNL139C	YKL043W	P
YNL139C	YLR013W	N
YNL167C	YOR162C	N
YNL167C	YOR230W	P
YNL199C	YKL043W	P
YNL199C	YLR136C	P
YNL199C	YML113W	P
YNL199C	YPL075W	P
YNL204C	YBL052C	N
YNL204C	YBR103W	N
YNL204C	YCL055W	N
YNL204C	YMR042W	P
YNL216W	YBR033W	N
YNL216W	YBR150C	N
YNL216W	YCL055W	N
YNL216W	YCR081W	N
YNL216W	YCR084C	P
YNL216W	YDR463W	N
YNL216W	YEL009C	P
YNL216W	YGR044C	P
YNL216W	YKL038W	N
YNL216W	YKL109W	N
YNL216W	YKL222C	N
YNL216W	YLR113W	P
YNL216W	YML099C	N
YNL216W	YOR191W	N
YNL216W	YOR230W	P
YNL216W	YOR380W	N
YNL216W	YPL202C	N
YNL216W	YPR008W	N
YNL236W	YDR123C	P
YNL236W	YDR181C	P
YNL236W	YDR477W	P
YNL236W	YHL027W	P
YNL236W	YIR017C	N
YNL236W	YML007W	P
YNL236W	YPL049C	P
YNL236W	YPL129W	N
YNL309W	YFL031W	N
YNL309W	YGL254W	N
YNL309W	YPL129W	P
YNL314W	YBR240C	P
YNL314W	YDL020C	P
YNL314W	YDL042C	P
YNL314W	YDR009W	P
YNL314W	YDR043C	P
YNL314W	YDR423C	P
YNL314W	YGL025C	P
YNL314W	YGL244W	P
YNL314W	YHR041C	P
YNL314W	YIR017C	P
YNL314W	YNR052C	N
YNL314W	YPL042C	N
YNL330C	YGR056W	N
YNL330C	YKL043W	N
YNR010W	YIR033W	P
YNR010W	YOR229W	P
YNR010W	YPL049C	P
YNR052C	YNL068C	P
YNR063W	YDL048C	N
YOL004W	YDR207C	N
YOL004W	YER051W	N
YOL004W	YER111C	N
YOL004W	YFL031W	P
YOL004W	YFL044C	P
YOL004W	YIL119C	P
YOL004W	YKL222C	P
YOL004W	YPL049C	P
YOL004W	YPL177C	P
YOL004W	YPR009W	P
YOL028C	YDL048C	P
YOL028C	YJR147W	P
YOL028C	YNL027W	P
YOL028C	YPL089C	P
YOL051W	YCR084C	P
YOL051W	YCR106W	P
YOL051W	YGR063C	N
YOL051W	YNL027W	P
YOL067C	YBL005W	P
YOL067C	YLR266C	N
YOL067C	YOR298C-A	P
YOL068C	YDR176W	N
YOL068C	YHR041C	N
YOL068C	YJR147W	P
YOL068C	YKR034W	N
YOL089C	YKL062W	N
YOL089C	YOR230W	P
YOL108C	YBL052C	N
YOL108C	YHR154W	P
YOL108C	YPR018W	N
YOL148C	YDR073W	P
YOL148C	YFL021W	P
YOL148C	YGR089W	N
YOL148C	YIL119C	P
YOL148C	YML113W	P
YOL148C	YMR043W	P
YOL148C	YPL049C	P
YOR028C	YNL027W	P
YOR028C	YPL089C	P
YOR032C	YLR039C	P
YOR032C	YMR070W	P
YOR032C	YNL027W	P
YOR032C	YPL089C	P
YOR038C	YDL042C	P
YOR038C	YFL044C	P
YOR038C	YPR065W	P
YOR140W	YGR044C	P
YOR140W	YKL043W	P
YOR140W	YOR230W	P
YOR140W	YPL049C	P
YOR162C	YDL048C	N
YOR162C	YGL181W	P
YOR162C	YGL244W	P
YOR162C	YKL043W	P
YOR162C	YOR025W	P
YOR191W	YDL048C	N
YOR191W	YGR089W	N
YOR191W	YLR113W	P
YOR191W	YOR230W	P
YOR213C	YCR106W	P
YOR213C	YDL056W	N
YOR213C	YEL056W	N
YOR213C	YER028C	N
YOR213C	YKL222C	P
YOR213C	YOR298C-A	P
YOR229W	YDL048C	N
YOR229W	YDR448W	P
YOR229W	YKL109W	N
YOR229W	YLR013W	N
YOR230W	YOR298C-A	P
YOR290C	YFL044C	P
YOR290C	YIR033W	P
YOR290C	YJL176C	P
YOR290C	YKR099W	N
YOR290C	YML007W	P
YOR290C	YOR230W	P
YOR290C	YPL049C	P
YOR298C-A	YDR216W	N
YOR304W	YGR063C	N
YOR304W	YKL015W	P
YOR304W	YKL043W	N
YOR304W	YLR098C	P
YOR304W	YLR228C	P
YOR304W	YNL027W	P
YOR344C	YCR106W	P
YOR344C	YNL027W	P
YOR344C	YPL075W	P
YOR344C	YPL089C	P
YOR358W	YNL027W	P
YOR358W	YPL089C	P
YOR363C	YGR063C	N
YOR363C	YLR098C	P
YOR363C	YNL027W	P
YOR363C	YPL089C	P
YOR380W	YDR146C	P
YOR380W	YDR310C	N
YOR380W	YML007W	N
YPL042C	YNL139C	N
YPL042C	YOR298C-A	P
YPL049C	YBR083W	P
YPL049C	YCL055W	P
YPL049C	YDR146C	P
YPL049C	YER028C	N
YPL049C	YGL209W	N
YPL049C	YOR298C-A	P
YPL075W	YBL066C	N
YPL075W	YBR195C	P
YPL075W	YCR084C	P
YPL075W	YDR207C	P
YPL075W	YDR310C	N
YPL075W	YEL009C	P
YPL075W	YGR063C	P
YPL075W	YIL010W	P
YPL075W	YKL005C	P
YPL075W	YKL032C	P
YPL075W	YML007W	N
YPL075W	YOR028C	N
YPL075W	YOR344C	N
YPL075W	YOR380W	N
YPL075W	YPL042C	N
YPL075W	YPL049C	P
YPL129W	YER040W	P
YPL129W	YLR403W	P
YPL133C	YLR136C	P
YPL139C	YBR083W	P
YPL139C	YDR146C	P
YPL139C	YKL043W	P
YPL139C	YKL062W	P
YPL139C	YOR304W	P
YPL177C	YJR147W	P
YPL177C	YLR098C	P
YPL177C	YLR278C	P
YPL177C	YOL051W	P
YPL202C	YDR207C	P
YPL202C	YGL166W	P
YPL248C	YGL013C	P
YPL248C	YMR037C	P
YPL248C	YNL027W	P
YPL248C	YPL089C	P
YPL248C	YPR054W	P
YPL254W	YDR073W	P
YPL254W	YDR253C	N
YPL254W	YDR448W	N
YPL254W	YFL021W	P
YPL254W	YGR044C	P
YPL254W	YIL119C	P
YPL254W	YJR140C	N
YPL254W	YKR099W	N
YPL254W	YLR113W	P
YPL254W	YMR043W	P
YPL254W	YMR182C	P
YPL254W	YOR230W	P
YPR008W	YDR207C	P
YPR008W	YNL068C	P
YPR008W	YOR038C	P
YPR008W	YOR344C	P
YPR009W	YER169W	N
YPR018W	YCR084C	P
YPR018W	YEL009C	P
YPR018W	YJL176C	N
YPR022C	YDL048C	N
YPR054W	YDL048C	N
YPR054W	YDR448W	P
YPR054W	YKR099W	P
YPR065W	YOL108C	N
YPR193C	YBR103W	N
YPR193C	YOR298C-A	P
YPR196W	YDL048C	N
YPR196W	YPL089C	N
YPR199C	YBL052C	N
YPR199C	YBR275C	N
YPR199C	YGR063C	P
YPR199C	YLR136C	P

## Sheet: P-value threshold = 0.04
The list of edges in the MEGN deduced from the expression profiles (P-value threshold = 0.04) (Hu et al. Nat. Genet. 2007 39:683-687).
essential edges				restored edges
from	to	effect		num. of independent groups: 2
YAL051W	YDR146C	P
YBL005W	YDR146C	P		group 1(1 edge out of 2 edges)
YBL005W	YDR207C	P		from	to	effect
YBL005W	YOR230W	P		YCR081W	YCR084C	P
YBL008W	YBR083W	P		YCR081W	YIR033W	P
YBL008W	YDL048C	N
YBL008W	YGL209W	N		group 2(1 set out of 16 sets)
YBL008W	YGR249W	N		set	from	to	effect		from	to	effect		from	to	effect		from	to	effect		from	to	effect
YBL008W	YLR266C	N		1	YCR084C	YGL096W	N		YCR084C	YKL062W	N		YJL176C	YKL062W	N		YER040W	YMR043W	P		YCR084C	YPL230W	N
YBL008W	YNL309W	P		2	YCR084C	YGL096W	N		YCR084C	YKL062W	N		YJL176C	YKL062W	N		YER040W	YMR043W	P		YMR043W	YPL230W	N
YBL008W	YOR025W	P		3	YCR084C	YGL096W	N		YCR084C	YKL062W	N		YJL176C	YKL062W	N		YER040W	YCR084C	P		YCR084C	YPL230W	N
YBL052C	YBL066C	P		4	YCR084C	YGL096W	N		YCR084C	YKL062W	N		YJL176C	YKL062W	N		YER040W	YCR084C	P		YMR043W	YPL230W	N
YBL052C	YML081W	P		5	YCR084C	YGL096W	N		YCR084C	YKL062W	N		YJL176C	YMR043W	P		YER040W	YMR043W	P		YCR084C	YPL230W	N
YBL052C	YMR037C	P		6	YCR084C	YGL096W	N		YCR084C	YKL062W	N		YJL176C	YMR043W	P		YER040W	YMR043W	P		YMR043W	YPL230W	N
YBL052C	YNL139C	P		7	YCR084C	YGL096W	N		YCR084C	YKL062W	N		YJL176C	YMR043W	P		YER040W	YCR084C	P		YCR084C	YPL230W	N
YBL052C	YOL004W	P		8	YCR084C	YGL096W	N		YCR084C	YKL062W	N		YJL176C	YMR043W	P		YER040W	YCR084C	P		YMR043W	YPL230W	N
YBL052C	YOR304W	P		9	YCR084C	YKL062W	N		YJL176C	YKL062W	N		YER040W	YMR043W	P		YCR084C	YPL230W	N		YMR043W	YGL096W	N
YBL052C	YPL075W	P		10	YCR084C	YKL062W	N		YJL176C	YKL062W	N		YER040W	YMR043W	P		YMR043W	YPL230W	N		YMR043W	YGL096W	N
YBL052C	YPR022C	P		11	YCR084C	YKL062W	N		YJL176C	YKL062W	N		YER040W	YCR084C	P		YCR084C	YPL230W	N		YMR043W	YGL096W	N
YBL054W	YDL048C	N		12	YCR084C	YKL062W	N		YJL176C	YKL062W	N		YER040W	YCR084C	P		YMR043W	YPL230W	N		YMR043W	YGL096W	N
YBL054W	YKL043W	P		13	YCR084C	YKL062W	N		YJL176C	YMR043W	P		YER040W	YMR043W	P		YCR084C	YPL230W	N		YMR043W	YGL096W	N
YBL054W	YOR230W	P		14	YCR084C	YKL062W	N		YJL176C	YMR043W	P		YER040W	YMR043W	P		YMR043W	YPL230W	N		YMR043W	YGL096W	N
YBL103C	YBR297W	N		15	YCR084C	YKL062W	N		YJL176C	YMR043W	P		YER040W	YCR084C	P		YCR084C	YPL230W	N		YMR043W	YGL096W	N
YBL103C	YDL070W	P		16	YCR084C	YKL062W	N		YJL176C	YMR043W	P		YER040W	YCR084C	P		YMR043W	YPL230W	N		YMR043W	YGL096W	N
YBL103C	YOR230W	N
YBL103C	YOR298C-A	P
YBL103C	YOR358W	N
YBR049C	YBL066C	N
YBR049C	YBR150C	N
YBR049C	YCR084C	P
YBR049C	YEL009C	P
YBR049C	YIL010W	P
YBR049C	YKL032C	P
YBR049C	YML007W	N
YBR049C	YOR230W	P
YBR049C	YOR344C	N
YBR083W	YDL056W	P
YBR083W	YER169W	P
YBR083W	YJR060W	P
YBR083W	YML007W	N
YBR083W	YOL068C	P
YBR103W	YDR207C	P
YBR103W	YNL027W	N
YBR103W	YOR229W	P
YBR182C	YGL166W	N
YBR182C	YLR136C	P
YBR182C	YML007W	P
YBR195C	YGL071W	P
YBR195C	YJR094C	P
YBR195C	YLR136C	P
YBR239C	YDR207C	P
YBR239C	YJR122W	N
YBR239C	YOR358W	P
YBR240C	YDR009W	P
YBR240C	YLR098C	P
YBR240C	YMR164C	P
YBR240C	YNL027W	P
YBR245C	YNL027W	P
YBR275C	YDR207C	P
YBR289W	YBL005W	P
YBR289W	YBL008W	P
YBR289W	YBR195C	P
YBR289W	YDL042C	P
YBR289W	YDR191W	N
YBR289W	YDR216W	N
YBR289W	YDR253C	N
YBR289W	YDR477W	P
YBR289W	YER130C	P
YBR289W	YIL119C	P
YBR289W	YKL005C	P
YBR289W	YLR451W	P
YBR289W	YMR019W	P
YBR289W	YOR028C	N
YBR289W	YOR032C	N
YBR289W	YPL139C	P
YBR297W	YKL015W	N
YBR297W	YKL072W	N
YBR297W	YKR064W	N
YBR297W	YKR101W	N
YCL055W	YBR275C	N
YCL055W	YIL101C	N
YCL055W	YJR147W	P
YCL055W	YOR140W	N
YCR081W	YKL109W	N
YCR081W	YOR025W	P
YCR081W	YPL049C	P
YCR084C	YBR182C	N
YCR084C	YDL070W	P
YCR084C	YDR043C	N
YCR084C	YDR266C	P
YCR084C	YGR104C	P
YCR084C	YIL084C	P
YCR084C	YIL128W	P
YCR084C	YIR017C	N
YCR084C	YIR033W	P
YCR084C	YJL168C	P
YCR084C	YKL112W	P
YCR084C	YKR101W	N
YCR084C	YLR266C	N
YCR084C	YLR357W	P
YCR084C	YOL004W	P
YCR084C	YOR162C	N
YCR084C	YOR304W	N
YCR084C	YPR018W	N
YCR106W	YDL048C	N
YCR106W	YJL089W	N
YCR106W	YOR025W	P
YDL020C	YBR083W	P
YDL020C	YDL048C	N
YDL020C	YFL044C	P
YDL020C	YMR043W	N
YDL020C	YNL027W	N
YDL042C	YDR448W	P
YDL042C	YGR044C	P
YDL042C	YGR104C	P
YDL042C	YGR249W	N
YDL042C	YIR033W	P
YDL042C	YKL185W	P
YDL042C	YMR037C	P
YDL042C	YOL004W	P
YDL042C	YOL051W	P
YDL042C	YPL075W	P
YDL048C	YOL051W	P
YDL106C	YCR084C	P
YDL106C	YKL032C	P
YDL106C	YOR038C	P
YDL106C	YPL177C	P
YDL170W	YGL166W	P
YDL170W	YGR089W	N
YDL170W	YOR298C-A	P
YDL170W	YOR344C	P
YDR009W	YKL043W	P
YDR009W	YLR266C	N
YDR026C	YBL021C	N
YDR026C	YPR199C	P
YDR043C	YGL166W	P
YDR043C	YOR230W	P
YDR049W	YDL048C	N
YDR049W	YDR146C	P
YDR049W	YKL043W	P
YDR049W	YOR025W	P
YDR073W	YKL032C	N
YDR073W	YKL043W	P
YDR073W	YMR042W	P
YDR073W	YOR032C	P
YDR073W	YPL038W	N
YDR123C	YDR423C	N
YDR123C	YKL043W	P
YDR123C	YOL051W	P
YDR146C	YGR089W	N
YDR146C	YNL027W	P
YDR146C	YNR063W	N
YDR146C	YPL129W	P
YDR169C	YBL052C	N
YDR169C	YBR275C	N
YDR169C	YJR140C	N
YDR169C	YKL005C	N
YDR173C	YOR298C-A	P
YDR176W	YGL035C	N
YDR176W	YKR064W	N
YDR176W	YNL139C	N
YDR176W	YOR298C-A	P
YDR181C	YBR297W	P
YDR181C	YCR106W	P
YDR181C	YKL222C	P
YDR181C	YLR039C	N
YDR191W	YDL048C	N
YDR191W	YOL108C	N
YDR207C	YBL066C	P
YDR207C	YIL010W	N
YDR207C	YIL036W	N
YDR207C	YIL101C	N
YDR207C	YIR033W	N
YDR207C	YJL103C	N
YDR207C	YJR147W	P
YDR207C	YKL015W	N
YDR213W	YMR042W	P
YDR213W	YNL027W	N
YDR216W	YCR084C	P
YDR259C	YDR207C	P
YDR259C	YHR006W	N
YDR266C	YBR049C	P
YDR266C	YER169W	N
YDR266C	YLR013W	N
YDR266C	YLR136C	N
YDR266C	YOR025W	P
YDR277C	YDR207C	P
YDR277C	YML113W	P
YDR310C	YEL056W	N
YDR310C	YKL043W	P
YDR310C	YKR034W	N
YDR310C	YLR136C	N
YDR310C	YLR266C	N
YDR310C	YNL204C	N
YDR310C	YOR230W	P
YDR310C	YPR054W	N
YDR363W	YGR063C	N
YDR363W	YNL027W	P
YDR363W	YOR140W	N
YDR392W	YDR477W	P
YDR392W	YKL062W	P
YDR392W	YKL112W	P
YDR392W	YNL068C	P
YDR392W	YPL049C	P
YDR421W	YDL106C	P
YDR421W	YER169W	P
YDR421W	YGR089W	N
YDR421W	YKL005C	N
YDR421W	YOR162C	N
YDR423C	YLR442C	P
YDR423C	YPL075W	P
YDR443C	YKL043W	P
YDR443C	YKL062W	N
YDR443C	YOR230W	P
YDR443C	YOR344C	P
YDR448W	YIL130W	P
YDR448W	YNL068C	P
YDR463W	YGL166W	P
YDR463W	YIR017C	N
YDR463W	YLR136C	N
YDR463W	YML007W	N
YDR463W	YMR043W	P
YDR463W	YPL049C	P
YDR477W	YCR084C	P
YDR477W	YFL021W	P
YDR477W	YIL010W	P
YDR477W	YKL043W	P
YDR477W	YMR182C	N
YDR477W	YOR230W	P
YEL009C	YDL106C	P
YEL009C	YNL027W	P
YEL009C	YOR162C	N
YEL056W	YDL070W	P
YEL056W	YMR043W	P
YEL056W	YOR298C-A	P
YER028C	YKL043W	P
YER028C	YMR042W	N
YER028C	YOR230W	P
YER028C	YPR196W	P
YER040W	YBL005W	P
YER040W	YKL032C	P
YER040W	YML007W	N
YER040W	YNL027W	P
YER040W	YPL049C	P
YER040W	YPL089C	P
YER045C	YEL056W	N
YER045C	YOR298C-A	P
YER051W	YKL043W	P
YER051W	YPL049C	P
YER051W	YPR199C	P
YER088C	YML007W	N
YER109C	YER161C	P
YER109C	YGL197W	P
YER109C	YGR249W	N
YER109C	YNL027W	N
YER109C	YPL089C	N
YER111C	YBR049C	P
YER111C	YML027W	P
YER130C	YDL048C	N
YER130C	YKL112W	P
YER130C	YLR266C	N
YER161C	YDL048C	N
YER169W	YDR207C	P
YER169W	YLR136C	N
YER169W	YMR182C	N
YER169W	YNL027W	P
YER184C	YGR063C	N
YER184C	YJL176C	P
YER184C	YOR038C	P
YFL021W	YLR136C	P
YFL031W	YLR136C	P
YFL031W	YMR042W	P
YFL044C	YDR146C	P
YFL052W	YDL048C	N
YFR034C	YBR275C	N
YFR034C	YDR173C	N
YFR034C	YKL043W	P
YFR034C	YOR230W	P
YGL013C	YBL066C	P
YGL013C	YDR181C	N
YGL013C	YDR423C	N
YGL013C	YDR448W	N
YGL013C	YKL109W	N
YGL013C	YLR136C	P
YGL023C	YBL066C	P
YGL023C	YIR023W	N
YGL023C	YLR136C	P
YGL023C	YOR344C	P
YGL025C	YBL066C	P
YGL025C	YOL051W	P
YGL025C	YPL075W	P
YGL035C	YBR297W	N
YGL035C	YDR277C	N
YGL035C	YJR060W	N
YGL035C	YKL043W	P
YGL035C	YKL109W	N
YGL071W	YDR266C	P
YGL071W	YKL043W	P
YGL071W	YOR230W	P
YGL071W	YPL049C	P
YGL071W	YPR009W	P
YGL073W	YFR034C	P
YGL073W	YGL254W	P
YGL073W	YKL032C	P
YGL073W	YML007W	P
YGL073W	YOR028C	N
YGL073W	YPL139C	P
YGL096W	YBR275C	N
YGL096W	YPR196W	P
YGL131C	YKL043W	P
YGL131C	YOR230W	P
YGL151W	YDR146C	P
YGL151W	YKL043W	P
YGL162W	YKL043W	P
YGL162W	YOR230W	P
YGL166W	YBR240C	N
YGL166W	YDL048C	N
YGL166W	YDR146C	P
YGL181W	YOL051W	P
YGL197W	YML007W	P
YGL209W	YOR298C-A	P
YGL237C	YDL056W	P
YGL237C	YDR146C	P
YGL237C	YDR266C	P
YGL237C	YDR310C	P
YGL237C	YER184C	N
YGL237C	YGL023C	P
YGL237C	YGL166W	N
YGL237C	YKL072W	P
YGL237C	YLR131C	P
YGL237C	YOR038C	P
YGL237C	YOR298C-A	N
YGL237C	YOR304W	P
YGL237C	YPL075W	P
YGL244W	YER184C	N
YGL244W	YKR101W	P
YGL244W	YLR228C	P
YGL244W	YOR038C	P
YGL254W	YDL048C	N
YGL254W	YGL209W	N
YGR040W	YBL005W	P
YGR040W	YBL008W	N
YGR040W	YDR259C	P
YGR040W	YLR266C	N
YGR044C	YLR136C	P
YGR056W	YCR106W	P
YGR056W	YDL056W	N
YGR056W	YIL101C	N
YGR056W	YJR147W	P
YGR056W	YML051W	P
YGR056W	YNL027W	N
YGR063C	YLR098C	P
YGR063C	YLR403W	P
YGR063C	YMR037C	P
YGR063C	YNL139C	P
YGR063C	YOL068C	P
YGR063C	YPL075W	P
YGR067C	YGL096W	P
YGR067C	YGL166W	P
YGR067C	YKL043W	P
YGR067C	YLR013W	N
YGR067C	YOR230W	P
YGR097W	YDL056W	N
YGR097W	YKL043W	P
YGR097W	YLR136C	N
YGR104C	YJR140C	N
YGR104C	YKL072W	N
YGR249W	YDR277C	N
YGR249W	YOR230W	P
YGR288W	YDR146C	P
YGR288W	YDR207C	P
YHL009C	YIL084C	N
YHL009C	YOL108C	N
YHL009C	YOR298C-A	P
YHL020C	YCR065W	N
YHL020C	YDR123C	N
YHL020C	YDR207C	P
YHL020C	YGR040W	N
YHL020C	YLR136C	N
YHL020C	YNL257C	N
YHL020C	YOL108C	N
YHL020C	YOR230W	P
YHL025W	YDR009W	N
YHL025W	YDR026C	N
YHL025W	YDR073W	P
YHL025W	YDR253C	N
YHL025W	YDR477W	P
YHL025W	YGL071W	P
YHL025W	YJL110C	P
YHL025W	YLR451W	P
YHL025W	YML007W	P
YHL025W	YML113W	P
YHL025W	YOR363C	N
YHL025W	YPL139C	P
YHL027W	YBR083W	P
YHL027W	YBR182C	N
YHL027W	YDR266C	P
YHL027W	YIR033W	P
YHL027W	YLR039C	P
YHL027W	YLR113W	P
YHL027W	YOR162C	N
YHL027W	YOR230W	P
YHR006W	YGR089W	N
YHR006W	YLR266C	N
YHR041C	YFL031W	P
YHR041C	YHL020C	N
YHR041C	YKL043W	P
YHR041C	YML113W	P
YHR041C	YMR182C	P
YHR041C	YOR032C	P
YHR041C	YPL049C	P
YHR041C	YPR008W	P
YHR124W	YBL066C	N
YHR124W	YDR277C	P
YHR124W	YDR448W	N
YHR124W	YER045C	P
YHR124W	YGL244W	P
YHR154W	YDL070W	P
YHR154W	YEL056W	N
YHR154W	YHR006W	P
YHR154W	YJR094C	P
YHR154W	YML027W	P
YHR154W	YMR043W	P
YHR154W	YOR140W	N
YHR154W	YOR162C	N
YHR154W	YPL049C	P
YHR154W	YPR196W	N
YHR178W	YDL056W	N
YHR178W	YOR298C-A	P
YIL036W	YCR084C	P
YIL036W	YER184C	N
YIL036W	YJL206C	N
YIL036W	YKR099W	N
YIL036W	YNR010W	N
YIL036W	YOL148C	N
YIL036W	YOR028C	N
YIL036W	YPL049C	P
YIL036W	YPL139C	P
YIL036W	YPR009W	P
YIL038C	YDR181C	N
YIL038C	YKL185W	N
YIL084C	YBL066C	P
YIL084C	YBR083W	P
YIL084C	YDR009W	P
YIL084C	YEL056W	P
YIL084C	YGR044C	P
YIL084C	YNL027W	N
YIL084C	YOL108C	N
YIL119C	YDR146C	P
YIL119C	YGL209W	N
YIL119C	YOR162C	N
YIL128W	YIL130W	P
YIL128W	YNL068C	P
YIL130W	YDL048C	P
YIL131C	YDR259C	P
YIR017C	YLR266C	N
YIR017C	YOR298C-A	P
YIR023W	YDR207C	P
YIR033W	YCR084C	P
YIR033W	YDR146C	P
YIR033W	YGL166W	N
YIR033W	YLR136C	N
YIR033W	YLR228C	P
YIR033W	YOR038C	P
YJL056C	YGL181W	P
YJL056C	YIL101C	P
YJL056C	YOL108C	N
YJL056C	YOR298C-A	P
YJL089W	YOR230W	P
YJL089W	YPL049C	P
YJL103C	YDR146C	P
YJL103C	YGR063C	N
YJL103C	YLR403W	P
YJL103C	YOR038C	P
YJL110C	YFL021W	N
YJL127C	YDL070W	P
YJL127C	YIL101C	N
YJL127C	YJR060W	N
YJL127C	YKL112W	P
YJL127C	YLR453C	N
YJL127C	YNL216W	P
YJL127C	YNL330C	P
YJL127C	YNR063W	N
YJL127C	YOR344C	P
YJL127C	YPR009W	P
YJL168C	YDR207C	P
YJL168C	YIR023W	N
YJL168C	YMR273C	N
YJL176C	YDR181C	P
YJL176C	YDR266C	P
YJL176C	YDR477W	P
YJL176C	YER130C	P
YJL176C	YGL151W	P
YJL176C	YGR104C	P
YJL176C	YIL084C	P
YJL176C	YIL128W	P
YJL176C	YIR017C	N
YJL176C	YJL110C	P
YJL176C	YJL168C	P
YJL176C	YLR357W	P
YJL176C	YML007W	P
YJL176C	YOR230W	N
YJL176C	YPL139C	P
YJL206C	YBL005W	P
YJR060W	YJL176C	P
YJR060W	YML113W	P
YJR060W	YNL027W	N
YJR060W	YPL049C	P
YJR094C	YKL109W	N
YJR094C	YMR042W	P
YJR094C	YPR054W	P
YJR122W	YIL130W	P
YJR127C	YML051W	N
YJR127C	YNR052C	N
YJR127C	YOR230W	P
YJR127C	YOR363C	N
YJR127C	YPL049C	P
YJR140C	YFL044C	P
YJR140C	YLR136C	N
YJR140C	YOR298C-A	P
YJR140C	YPL177C	P
YJR147W	YKL005C	N
YJR147W	YKL043W	P
YKL005C	YKL043W	P
YKL005C	YOR230W	P
YKL015W	YEL056W	N
YKL015W	YOR298C-A	P
YKL020C	YBR150C	P
YKL020C	YEL009C	P
YKL020C	YKL043W	P
YKL020C	YOR230W	P
YKL032C	YDR277C	N
YKL032C	YGL096W	N
YKL032C	YKL062W	N
YKL032C	YMR016C	P
YKL032C	YOR344C	P
YKL032C	YPR009W	P
YKL038W	YDR216W	N
YKL038W	YMR053C	P
YKL043W	YDL070W	P
YKL043W	YML027W	P
YKL043W	YOR298C-A	P
YKL062W	YMR043W	N
YKL072W	YOR298C-A	P
YKL109W	YJR147W	P
YKL109W	YOR298C-A	P
YKL112W	YBL066C	N
YKL112W	YBR103W	N
YKL112W	YBR245C	N
YKL112W	YCL055W	P
YKL112W	YDR310C	N
YKL112W	YEL009C	P
YKL112W	YIL010W	P
YKL112W	YLR113W	P
YKL112W	YML007W	N
YKL112W	YML051W	P
YKL112W	YOL051W	N
YKL112W	YOR230W	P
YKL112W	YPL129W	P
YKL185W	YFL021W	P
YKL185W	YJR147W	P
YKL222C	YBR275C	N
YKL222C	YJR140C	N
YKL222C	YML007W	P
YKL222C	YNL199C	N
YKR034W	YNR063W	N
YKR036C	YCR084C	P
YKR036C	YDR191W	P
YKR064W	YBL008W	N
YKR099W	YBR245C	P
YKR099W	YJR060W	N
YKR099W	YKL043W	P
YKR099W	YKL112W	P
YKR099W	YNL216W	P
YKR099W	YOR038C	P
YKR099W	YOR344C	N
YKR099W	YPR009W	P
YKR101W	YPL049C	P
YLR013W	YBR049C	P
YLR013W	YGR104C	P
YLR013W	YGR249W	N
YLR013W	YJL168C	P
YLR013W	YKL015W	P
YLR014C	YDR207C	P
YLR014C	YGL197W	P
YLR014C	YGR089W	N
YLR014C	YML007W	N
YLR014C	YMR042W	N
YLR039C	YDR146C	P
YLR039C	YJR147W	P
YLR039C	YLR136C	N
YLR098C	YDL048C	N
YLR098C	YGR097W	N
YLR098C	YKL043W	P
YLR098C	YPL049C	P
YLR113W	YDR207C	P
YLR131C	YDR146C	N
YLR131C	YER130C	N
YLR131C	YFL021W	P
YLR131C	YGR040W	N
YLR131C	YGR044C	P
YLR131C	YGR089W	N
YLR131C	YJR147W	P
YLR131C	YKL109W	N
YLR131C	YML027W	P
YLR131C	YMR182C	P
YLR131C	YNL204C	N
YLR131C	YOR025W	P
YLR131C	YOR230W	P
YLR136C	YOR298C-A	P
YLR176C	YPL075W	P
YLR182W	YER028C	N
YLR182W	YER051W	N
YLR182W	YER111C	N
YLR182W	YHL025W	N
YLR182W	YJR147W	P
YLR182W	YNL027W	N
YLR182W	YNR010W	N
YLR228C	YBL052C	N
YLR228C	YBR297W	P
YLR228C	YDR176W	N
YLR228C	YOR298C-A	P
YLR266C	YGL023C	N
YLR266C	YKL005C	N
YLR266C	YOR298C-A	P
YLR278C	YBR245C	P
YLR278C	YDR146C	P
YLR278C	YML113W	P
YLR278C	YOR025W	P
YLR278C	YOR038C	P
YLR278C	YPL038W	P
YLR357W	YDL056W	N
YLR357W	YDR181C	N
YLR357W	YGL131C	N
YLR357W	YIL101C	N
YLR357W	YIR023W	N
YLR357W	YLR278C	P
YLR357W	YNL139C	N
YLR357W	YNR063W	P
YLR357W	YOR229W	P
YLR357W	YOR298C-A	P
YLR357W	YOR344C	P
YLR357W	YPR009W	P
YLR357W	YPR199C	N
YLR403W	YDR176W	N
YLR403W	YDR191W	N
YLR403W	YDR421W	N
YLR403W	YER051W	N
YLR403W	YER111C	N
YLR403W	YGL071W	N
YLR403W	YIL119C	N
YLR403W	YJR127C	N
YLR403W	YJR140C	N
YLR403W	YJR147W	P
YLR403W	YKL062W	N
YLR403W	YKL072W	N
YLR403W	YKR064W	N
YLR403W	YKR101W	N
YLR403W	YLR113W	P
YLR403W	YLR136C	N
YLR403W	YLR182W	N
YLR403W	YLR266C	N
YLR403W	YML113W	P
YLR403W	YMR021C	N
YLR403W	YMR075W	N
YLR403W	YNR063W	N
YLR403W	YOL089C	N
YLR403W	YOL108C	N
YLR403W	YOR191W	N
YLR403W	YOR230W	P
YLR403W	YOR304W	N
YLR403W	YOR363C	N
YLR403W	YPL038W	N
YLR403W	YPR018W	N
YLR403W	YPR065W	N
YLR418C	YGR089W	N
YLR418C	YIL119C	P
YLR418C	YIL128W	N
YLR418C	YJR094C	P
YLR418C	YJR140C	N
YLR418C	YKL062W	P
YLR418C	YKL112W	P
YLR418C	YLR136C	N
YLR418C	YNL139C	N
YLR418C	YNL167C	N
YLR418C	YOR229W	P
YLR418C	YPL049C	P
YLR442C	YDR207C	P
YLR442C	YGR104C	P
YLR442C	YIR033W	P
YLR442C	YJR060W	P
YLR442C	YMR037C	P
YLR451W	YBR083W	P
YLR451W	YGL209W	P
YLR453C	YDL048C	N
YLR453C	YNL027W	N
YLR453C	YOL108C	N
YLR453C	YPL001W	N
YML007W	YPR065W	P
YML027W	YBL005W	P
YML051W	YDR146C	P
YML051W	YDR207C	P
YML081W	YBR083W	P
YML081W	YDR146C	P
YML081W	YGR249W	P
YML081W	YLR136C	N
YML099C	YKL005C	N
YML099C	YOL108C	N
YML102W	YCR084C	P
YML113W	YDL048C	N
YML113W	YMR037C	P
YML113W	YOR229W	N
YMR016C	YDL048C	N
YMR016C	YDL070W	P
YMR016C	YGL209W	N
YMR016C	YJR140C	N
YMR016C	YKR099W	N
YMR019W	YDR207C	P
YMR019W	YGL209W	N
YMR019W	YOR113W	N
YMR021C	YEL056W	P
YMR021C	YGL209W	N
YMR021C	YGR063C	N
YMR021C	YKL015W	P
YMR037C	YNL027W	P
YMR042W	YDL048C	N
YMR043W	YBR150C	N
YMR043W	YCR065W	P
YMR043W	YCR084C	P
YMR043W	YDR173C	N
YMR043W	YDR181C	N
YMR043W	YDR277C	N
YMR043W	YDR363W	N
YMR043W	YER068W	P
YMR043W	YER130C	N
YMR043W	YGL025C	N
YMR043W	YGR104C	N
YMR043W	YHL025W	N
YMR043W	YHL027W	N
YMR043W	YHR006W	N
YMR043W	YHR154W	P
YMR043W	YIL036W	N
YMR043W	YJL056C	P
YMR043W	YJR127C	N
YMR043W	YKL109W	N
YMR043W	YML099C	N
YMR043W	YPL038W	N
YMR043W	YPL177C	N
YMR043W	YPL202C	N
YMR043W	YPR008W	N
YMR053C	YDL048C	N
YMR053C	YOR230W	P
YMR070W	YCL055W	N
YMR070W	YDR451C	P
YMR070W	YER109C	P
YMR070W	YGL162W	N
YMR070W	YIL119C	P
YMR070W	YIL131C	P
YMR070W	YOL108C	N
YMR070W	YOR032C	N
YMR070W	YPR009W	N
YMR075W	YDR073W	P
YMR075W	YOR230W	P
YMR164C	YDR181C	N
YMR164C	YOR298C-A	P
YMR182C	YDL048C	N
YMR182C	YDR009W	P
YMR273C	YBR083W	P
YMR273C	YJR147W	P
YMR273C	YMR164C	P
YMR280C	YHR041C	N
YMR280C	YNL027W	P
YMR280C	YPL089C	P
YNL021W	YKL062W	N
YNL021W	YOR032C	N
YNL021W	YOR298C-A	P
YNL021W	YOR344C	P
YNL027W	YDL070W	P
YNL027W	YGL166W	P
YNL027W	YLR136C	P
YNL068C	YBR245C	P
YNL068C	YGL209W	N
YNL097C	YMR037C	P
YNL139C	YCR084C	P
YNL139C	YKL043W	P
YNL139C	YLR013W	N
YNL167C	YLR418C	P
YNL167C	YOR162C	N
YNL167C	YOR230W	P
YNL199C	YML113W	P
YNL199C	YPL075W	P
YNL204C	YBL052C	N
YNL204C	YBR103W	N
YNL204C	YCL055W	N
YNL204C	YMR042W	P
YNL216W	YBR033W	N
YNL216W	YBR150C	N
YNL216W	YCL055W	N
YNL216W	YCR081W	N
YNL216W	YDR463W	N
YNL216W	YEL009C	P
YNL216W	YGR044C	P
YNL216W	YJL110C	N
YNL216W	YKL038W	N
YNL216W	YKL109W	N
YNL216W	YKL222C	N
YNL216W	YLR113W	P
YNL216W	YLR357W	N
YNL216W	YML099C	N
YNL216W	YOR032C	N
YNL216W	YOR191W	N
YNL216W	YOR230W	P
YNL216W	YOR380W	N
YNL216W	YPL202C	N
YNL216W	YPR008W	N
YNL236W	YBR150C	P
YNL236W	YDR123C	P
YNL236W	YDR181C	P
YNL236W	YDR477W	P
YNL236W	YER111C	P
YNL236W	YHL027W	P
YNL236W	YJL110C	P
YNL236W	YML007W	P
YNL236W	YOR358W	N
YNL236W	YPL049C	P
YNL236W	YPL129W	N
YNL309W	YFL031W	N
YNL309W	YGL254W	N
YNL309W	YPL129W	P
YNL314W	YBR240C	P
YNL314W	YDL020C	P
YNL314W	YDL042C	P
YNL314W	YDR043C	P
YNL314W	YDR423C	P
YNL314W	YGL025C	P
YNL314W	YGL096W	P
YNL314W	YGL244W	P
YNL314W	YHR041C	P
YNL314W	YIR017C	P
YNL314W	YNR052C	N
YNL314W	YPL042C	N
YNL330C	YGR056W	N
YNL330C	YKL043W	N
YNL330C	YML113W	N
YNR010W	YIR033W	P
YNR010W	YOR229W	P
YNR010W	YPL049C	P
YNR052C	YNL068C	P
YNR052C	YOR344C	P
YNR063W	YDL048C	N
YOL004W	YDR207C	N
YOL004W	YER051W	N
YOL004W	YER111C	N
YOL004W	YFL031W	P
YOL004W	YFL044C	P
YOL004W	YIL119C	P
YOL004W	YKL222C	P
YOL004W	YPL049C	P
YOL004W	YPL177C	P
YOL004W	YPR009W	P
YOL028C	YDL048C	P
YOL028C	YJR147W	P
YOL028C	YNL027W	P
YOL028C	YPL089C	P
YOL051W	YCR084C	P
YOL051W	YCR106W	P
YOL051W	YGR063C	N
YOL051W	YML076C	P
YOL051W	YNL027W	P
YOL067C	YBL005W	P
YOL067C	YLR266C	N
YOL067C	YOR298C-A	P
YOL068C	YDR176W	N
YOL068C	YHR041C	N
YOL068C	YJR147W	P
YOL068C	YKR034W	N
YOL068C	YNL204C	N
YOL068C	YNR063W	N
YOL089C	YKL062W	N
YOL089C	YNL199C	N
YOL089C	YOR230W	P
YOL089C	YPR018W	N
YOL108C	YBL052C	N
YOL108C	YHR154W	P
YOL108C	YOR290C	N
YOL108C	YPR018W	N
YOL116W	YDL048C	P
YOL116W	YOL108C	N
YOL116W	YOR230W	P
YOL148C	YBL008W	P
YOL148C	YDR073W	P
YOL148C	YDR477W	P
YOL148C	YER130C	P
YOL148C	YGL013C	N
YOL148C	YGR089W	N
YOL148C	YIL119C	P
YOL148C	YML113W	P
YOL148C	YPL049C	P
YOR028C	YGL013C	P
YOR028C	YGR063C	N
YOR028C	YMR043W	P
YOR028C	YNL027W	P
YOR028C	YPL089C	P
YOR032C	YLR039C	P
YOR032C	YMR037C	P
YOR032C	YMR070W	P
YOR032C	YPL075W	P
YOR032C	YPL089C	P
YOR038C	YDL042C	P
YOR038C	YDR207C	P
YOR038C	YFL044C	P
YOR038C	YPR065W	P
YOR113W	YOR298C-A	P
YOR140W	YGR044C	P
YOR140W	YKL043W	P
YOR140W	YOR230W	P
YOR140W	YPL049C	P
YOR162C	YDL048C	N
YOR162C	YGL181W	P
YOR162C	YGL244W	P
YOR162C	YKL043W	P
YOR162C	YOR025W	P
YOR162C	YOR230W	P
YOR191W	YGR089W	N
YOR191W	YLR113W	P
YOR191W	YOR230W	P
YOR213C	YCR106W	P
YOR213C	YDL056W	N
YOR213C	YEL056W	N
YOR213C	YER028C	N
YOR213C	YKL222C	P
YOR213C	YOR298C-A	P
YOR229W	YDR448W	P
YOR229W	YKL109W	N
YOR229W	YLR013W	N
YOR229W	YPR018W	P
YOR230W	YOR298C-A	P
YOR290C	YFL044C	P
YOR290C	YJL176C	P
YOR290C	YJL206C	N
YOR290C	YKR099W	N
YOR290C	YLR403W	P
YOR290C	YNL097C	N
YOR290C	YPL049C	P
YOR298C-A	YDL048C	N
YOR298C-A	YDR146C	P
YOR298C-A	YDR216W	N
YOR298C-A	YGL209W	N
YOR304W	YGR063C	N
YOR304W	YIR033W	P
YOR304W	YKL015W	P
YOR304W	YKL043W	N
YOR304W	YLR098C	P
YOR304W	YNL027W	P
YOR304W	YPR054W	P
YOR344C	YCR106W	P
YOR344C	YGR063C	N
YOR344C	YNL027W	P
YOR344C	YPL038W	N
YOR344C	YPL075W	P
YOR344C	YPL089C	P
YOR358W	YNL027W	P
YOR358W	YPL089C	P
YOR363C	YLR098C	P
YOR363C	YMR037C	P
YOR363C	YOL051W	P
YOR363C	YPL089C	P
YOR380W	YDR146C	P
YOR380W	YDR310C	N
YOR380W	YLR266C	N
YOR380W	YML007W	N
YPL001W	YMR042W	P
YPL042C	YNL139C	N
YPL042C	YOR298C-A	P
YPL049C	YBR083W	P
YPL049C	YCL055W	P
YPL049C	YER028C	N
YPL049C	YFR034C	N
YPL049C	YOR298C-A	P
YPL049C	YOR344C	P
YPL075W	YBL066C	N
YPL075W	YBR195C	P
YPL075W	YDR207C	P
YPL075W	YDR213W	P
YPL075W	YDR310C	N
YPL075W	YEL009C	P
YPL075W	YIL010W	P
YPL075W	YKL032C	P
YPL075W	YML007W	N
YPL075W	YOR028C	N
YPL075W	YOR344C	N
YPL075W	YOR380W	N
YPL075W	YPL042C	N
YPL075W	YPL049C	P
YPL089C	YGR249W	N
YPL129W	YER040W	P
YPL129W	YLR098C	P
YPL129W	YLR403W	P
YPL129W	YOL051W	P
YPL133C	YLR136C	P
YPL139C	YBR083W	P
YPL139C	YDR207C	P
YPL139C	YDR310C	N
YPL139C	YKL062W	P
YPL139C	YNR010W	P
YPL139C	YOR304W	P
YPL177C	YJR147W	P
YPL177C	YLR098C	P
YPL177C	YLR278C	P
YPL177C	YOL051W	P
YPL202C	YDR207C	P
YPL202C	YGL166W	P
YPL248C	YGL013C	P
YPL248C	YHR006W	P
YPL248C	YHR178W	P
YPL248C	YMR037C	P
YPL248C	YPL089C	P
YPL248C	YPR054W	P
YPL254W	YBL005W	P
YPL254W	YDR073W	P
YPL254W	YDR253C	N
YPL254W	YDR448W	N
YPL254W	YFL021W	P
YPL254W	YGL071W	P
YPL254W	YGR044C	P
YPL254W	YIL119C	P
YPL254W	YJR140C	N
YPL254W	YKR099W	N
YPL254W	YLR113W	P
YPL254W	YMR043W	P
YPL254W	YMR182C	P
YPL254W	YNR063W	N
YPR008W	YDR146C	P
YPR008W	YDR266C	P
YPR008W	YMR037C	P
YPR008W	YNL068C	P
YPR008W	YOL051W	P
YPR008W	YOR038C	P
YPR008W	YOR344C	P
YPR009W	YER169W	N
YPR018W	YCR084C	P
YPR018W	YEL009C	P
YPR018W	YJL176C	N
YPR022C	YDL048C	N
YPR054W	YDL048C	N
YPR054W	YDR448W	P
YPR054W	YKR099W	P
YPR065W	YNL097C	N
YPR065W	YOL108C	N
YPR065W	YOR229W	N
YPR193C	YBR103W	N
YPR193C	YOR298C-A	P
YPR196W	YDL048C	N
YPR196W	YOR025W	P
YPR196W	YOR038C	P
YPR196W	YPL089C	N
YPR199C	YBL052C	N
YPR199C	YBR275C	N
YPR199C	YGR063C	P
YPR199C	YKL005C	N
YPR199C	YLR136C	P

## Sheet: P-value threshold = 0.05
The list of edges in the MEGN deduced from the expression profiles (P-value threshold = 0.05) (Hu et al. Nat. Genet. 2007 39:683-687).
essential edges				restord edges
from	to	effect		num. of independent groups: 5
YAL051W	YDL070W	P
YAL051W	YDR146C	P		group 1(1 edge out of 2 edges)
YAL051W	YML007W	N		from	to	effect
YBL005W	YDR146C	P		YCR081W	YCR084C	P
YBL005W	YDR207C	P		YCR081W	YIR033W	P
YBL005W	YOR230W	P
YBL008W	YBR083W	P		group 2(1 edge out of 2 edges)
YBL008W	YER184C	N		from	to	effect
YBL008W	YGL209W	N		YCR084C	YGL096W	N
YBL008W	YGR249W	N		YMR043W	YGL096W	N
YBL008W	YIL010W	P
YBL008W	YLR266C	N		group 3(1 edge out of 2 edges)
YBL008W	YNL309W	P		from	to	effect
YBL008W	YOR025W	P		YCR084C	YPL230W	N
YBL021C	YKL043W	P		YMR043W	YPL230W	N
YBL052C	YBL066C	P
YBL052C	YKR101W	P		group 4(1 edge out of 2 edges)
YBL052C	YML081W	P		from	to	effect
YBL052C	YMR037C	P		YER040W	YCR084C	P
YBL052C	YNL139C	P		YER040W	YMR043W	P
YBL052C	YOL004W	P
YBL052C	YOR304W	P		group 5(1 edge out of 2 edges)
YBL052C	YPL254W	P		from	to	effect
YBL052C	YPR022C	P		YJL176C	YKL062W	N
YBL054W	YDL048C	N		YJL176C	YMR043W	P
YBL054W	YKL043W	P
YBL054W	YOR230W	P
YBL066C	YDR266C	P
YBL103C	YBR297W	N
YBL103C	YDL070W	P
YBL103C	YGL166W	P
YBL103C	YOR230W	N
YBL103C	YOR298C-A	P
YBL103C	YOR358W	N
YBR033W	YOR191W	N
YBR049C	YBL066C	N
YBR049C	YBR150C	N
YBR049C	YCR084C	P
YBR049C	YEL009C	P
YBR049C	YIL010W	P
YBR049C	YKL032C	P
YBR049C	YML007W	N
YBR049C	YOR191W	N
YBR049C	YOR230W	P
YBR049C	YOR344C	N
YBR049C	YPL202C	N
YBR083W	YDL056W	P
YBR083W	YER169W	P
YBR083W	YJL168C	P
YBR083W	YJR060W	P
YBR083W	YKL072W	P
YBR083W	YML007W	N
YBR083W	YOL068C	P
YBR103W	YDR207C	P
YBR103W	YNL027W	N
YBR103W	YOR229W	P
YBR182C	YGL166W	N
YBR182C	YLR136C	P
YBR182C	YML007W	P
YBR195C	YGL071W	P
YBR195C	YJR094C	P
YBR195C	YLR136C	P
YBR239C	YDR207C	P
YBR239C	YJR122W	N
YBR239C	YOR358W	P
YBR240C	YDL106C	P
YBR240C	YDR009W	P
YBR240C	YLR098C	P
YBR240C	YMR164C	P
YBR240C	YNL027W	P
YBR245C	YMR164C	P
YBR245C	YNL027W	P
YBR275C	YDR207C	P
YBR275C	YOL068C	P
YBR289W	YBL005W	P
YBR289W	YBL008W	P
YBR289W	YBR195C	P
YBR289W	YDL042C	P
YBR289W	YDR191W	N
YBR289W	YDR216W	N
YBR289W	YDR253C	N
YBR289W	YDR477W	P
YBR289W	YER130C	P
YBR289W	YHR206W	P
YBR289W	YIL119C	P
YBR289W	YKL005C	P
YBR289W	YMR019W	P
YBR289W	YOR028C	N
YBR289W	YOR032C	N
YBR289W	YPL139C	P
YBR297W	YKL015W	N
YBR297W	YKL072W	N
YBR297W	YKR064W	N
YBR297W	YKR101W	N
YBR297W	YNL027W	N
YCL055W	YBR275C	N
YCL055W	YIL101C	N
YCL055W	YJR147W	P
YCL055W	YOR140W	N
YCL055W	YOR298C-A	P
YCL055W	YPR196W	N
YCR065W	YDL048C	N
YCR081W	YKL109W	N
YCR081W	YOR025W	P
YCR084C	YBR182C	N
YCR084C	YDL070W	P
YCR084C	YDR043C	N
YCR084C	YGL035C	N
YCR084C	YGR104C	P
YCR084C	YIL084C	P
YCR084C	YIL128W	P
YCR084C	YIR017C	N
YCR084C	YIR033W	P
YCR084C	YJL168C	P
YCR084C	YKL112W	P
YCR084C	YLR357W	P
YCR084C	YLR403W	P
YCR084C	YNL097C	N
YCR084C	YOL004W	P
YCR106W	YDL048C	N
YCR106W	YJL089W	N
YCR106W	YOR025W	P
YCR106W	YPL089C	N
YDL020C	YBR083W	P
YDL020C	YFL044C	P
YDL020C	YMR043W	N
YDL020C	YNL027W	N
YDL042C	YDR448W	P
YDL042C	YGR044C	P
YDL042C	YGR104C	P
YDL042C	YGR249W	N
YDL042C	YIR033W	P
YDL042C	YKL185W	P
YDL042C	YLR357W	P
YDL042C	YMR037C	P
YDL042C	YNL257C	P
YDL042C	YOL004W	P
YDL042C	YOL051W	P
YDL042C	YPL075W	P
YDL048C	YOL051W	P
YDL048C	YOR038C	P
YDL070W	YLR136C	P
YDL106C	YKL032C	P
YDL106C	YOR038C	P
YDL170W	YGL166W	P
YDL170W	YGR089W	N
YDL170W	YOR298C-A	P
YDL170W	YOR344C	P
YDR009W	YKL043W	P
YDR009W	YLR266C	N
YDR026C	YBL021C	N
YDR026C	YPR199C	P
YDR043C	YGL166W	P
YDR043C	YML007W	N
YDR043C	YOR230W	P
YDR049W	YDL048C	N
YDR049W	YDR207C	P
YDR049W	YML007W	N
YDR049W	YOR025W	P
YDR049W	YPL049C	P
YDR073W	YDR009W	P
YDR073W	YJR140C	N
YDR073W	YKL032C	N
YDR073W	YMR042W	P
YDR073W	YOR032C	P
YDR073W	YPL038W	N
YDR123C	YDR423C	N
YDR123C	YKL043W	P
YDR123C	YOL051W	P
YDR123C	YOR038C	P
YDR146C	YGR089W	N
YDR146C	YNR063W	N
YDR146C	YPL129W	P
YDR169C	YBL052C	N
YDR169C	YBR275C	N
YDR169C	YGR249W	P
YDR169C	YJR140C	N
YDR169C	YKL005C	N
YDR173C	YOR298C-A	P
YDR176W	YGL035C	N
YDR176W	YGL197W	N
YDR176W	YKL062W	N
YDR176W	YKR064W	N
YDR176W	YLR136C	P
YDR176W	YNL139C	N
YDR181C	YBR297W	P
YDR181C	YCR106W	P
YDR181C	YKL222C	P
YDR181C	YLR039C	N
YDR191W	YDL048C	N
YDR191W	YOL108C	N
YDR207C	YBL066C	P
YDR207C	YIL010W	N
YDR207C	YIL036W	N
YDR207C	YIL101C	N
YDR207C	YIR033W	N
YDR207C	YJL103C	N
YDR207C	YJR147W	P
YDR207C	YKL015W	N
YDR213W	YDR423C	N
YDR213W	YMR042W	P
YDR213W	YNL027W	N
YDR216W	YCR084C	P
YDR259C	YDR207C	P
YDR259C	YHR006W	N
YDR266C	YBR049C	P
YDR266C	YER169W	N
YDR266C	YLR013W	N
YDR266C	YLR136C	N
YDR266C	YML113W	P
YDR266C	YOR025W	P
YDR266C	YPL089C	N
YDR277C	YDR207C	P
YDR277C	YML113W	P
YDR277C	YOR229W	P
YDR310C	YKL043W	P
YDR310C	YKR034W	N
YDR310C	YLR136C	N
YDR310C	YLR266C	N
YDR310C	YNL204C	N
YDR310C	YOR230W	P
YDR310C	YPR054W	N
YDR363W	YGR063C	N
YDR363W	YNL027W	P
YDR363W	YOR140W	N
YDR392W	YDR477W	P
YDR392W	YKL062W	P
YDR392W	YKL112W	P
YDR392W	YNL068C	P
YDR392W	YOR025W	P
YDR392W	YPL049C	P
YDR421W	YDL106C	P
YDR421W	YER169W	P
YDR421W	YGR089W	N
YDR421W	YKL005C	N
YDR421W	YOR162C	N
YDR423C	YIR023W	P
YDR423C	YLR442C	P
YDR423C	YNL236W	P
YDR423C	YOL004W	P
YDR423C	YPL075W	P
YDR443C	YKL043W	P
YDR443C	YKL062W	N
YDR443C	YOR230W	P
YDR443C	YOR344C	P
YDR448W	YDR146C	P
YDR448W	YIL130W	P
YDR448W	YNL068C	P
YDR451C	YDR520C	P
YDR463W	YEL056W	N
YDR463W	YGL166W	P
YDR463W	YIR017C	N
YDR463W	YLR136C	N
YDR463W	YML007W	N
YDR463W	YMR043W	P
YDR463W	YPL049C	P
YDR477W	YCR084C	P
YDR477W	YFL021W	P
YDR477W	YIL010W	P
YDR477W	YKL043W	P
YDR477W	YMR182C	N
YDR477W	YOR230W	P
YEL009C	YDL106C	P
YEL009C	YJR094C	P
YEL009C	YNL027W	P
YEL009C	YOR162C	N
YEL056W	YDL070W	P
YEL056W	YMR043W	P
YEL056W	YPL049C	P
YEL056W	YPR196W	N
YER028C	YKL043W	P
YER028C	YML007W	N
YER028C	YMR042W	N
YER028C	YOR230W	P
YER028C	YPR196W	P
YER040W	YBL005W	P
YER040W	YKL032C	P
YER040W	YML007W	N
YER040W	YNL027W	P
YER040W	YPL089C	P
YER045C	YEL056W	N
YER045C	YOR298C-A	P
YER051W	YDR207C	P
YER051W	YPL049C	P
YER051W	YPR199C	P
YER068W	YOR230W	P
YER088C	YML007W	N
YER109C	YER161C	P
YER109C	YGL197W	P
YER109C	YGL209W	N
YER109C	YGR249W	N
YER109C	YNL027W	N
YER109C	YPL089C	N
YER111C	YBR049C	P
YER111C	YJL176C	P
YER111C	YML027W	P
YER130C	YDL048C	N
YER130C	YKL112W	P
YER130C	YLR266C	N
YER161C	YDL048C	N
YER161C	YDR207C	P
YER169W	YDR207C	P
YER169W	YLR136C	N
YER169W	YMR182C	N
YER169W	YNL027W	P
YER184C	YGR063C	N
YER184C	YJL176C	P
YER184C	YOR038C	P
YFL021W	YLR136C	P
YFL031W	YLR136C	P
YFL031W	YMR042W	P
YFL044C	YDR146C	P
YFL052W	YDL048C	N
YFR034C	YBR275C	N
YFR034C	YDR173C	N
YFR034C	YKL043W	P
YFR034C	YOR230W	P
YGL013C	YBL066C	P
YGL013C	YDR181C	N
YGL013C	YDR423C	N
YGL013C	YDR448W	N
YGL013C	YKL109W	N
YGL013C	YLR136C	P
YGL023C	YBL066C	P
YGL023C	YIR023W	N
YGL023C	YLR136C	P
YGL023C	YOR344C	P
YGL025C	YBL066C	P
YGL025C	YMR037C	P
YGL025C	YOL051W	P
YGL025C	YPL075W	P
YGL035C	YBR297W	N
YGL035C	YDR277C	N
YGL035C	YJR060W	N
YGL035C	YKL043W	P
YGL035C	YKL109W	N
YGL071W	YDR266C	P
YGL071W	YOR230W	P
YGL071W	YPL049C	P
YGL071W	YPR009W	P
YGL073W	YFR034C	P
YGL073W	YGL254W	P
YGL073W	YKL032C	P
YGL073W	YML007W	P
YGL073W	YOR028C	N
YGL073W	YPL139C	P
YGL096W	YBR275C	N
YGL096W	YPR196W	P
YGL131C	YKL043W	P
YGL131C	YOR230W	P
YGL151W	YKL043W	P
YGL151W	YOL051W	P
YGL151W	YPL075W	P
YGL162W	YKL043W	P
YGL162W	YOR230W	P
YGL166W	YBR240C	N
YGL166W	YDL048C	N
YGL166W	YDR146C	P
YGL166W	YNL068C	P
YGL166W	YOL051W	P
YGL166W	YOR038C	P
YGL181W	YOL051W	P
YGL181W	YPL075W	P
YGL197W	YBL066C	P
YGL197W	YDL048C	N
YGL197W	YML007W	P
YGL209W	YGR249W	N
YGL209W	YOR298C-A	P
YGL237C	YDL056W	P
YGL237C	YDR310C	P
YGL237C	YER184C	N
YGL237C	YGL023C	P
YGL237C	YGL151W	P
YGL237C	YGL166W	N
YGL237C	YJL110C	P
YGL237C	YKL072W	P
YGL237C	YLR131C	P
YGL237C	YOL004W	P
YGL237C	YOR038C	P
YGL237C	YOR298C-A	N
YGL237C	YOR304W	P
YGL244W	YER184C	N
YGL244W	YKR101W	P
YGL244W	YLR228C	P
YGL244W	YOR028C	P
YGL244W	YOR038C	P
YGL244W	YOR344C	P
YGL254W	YDL048C	N
YGL254W	YGL209W	N
YGR040W	YBL005W	P
YGR040W	YBL008W	N
YGR040W	YDR259C	P
YGR040W	YLR266C	N
YGR040W	YPL089C	N
YGR044C	YLR136C	P
YGR056W	YCR106W	P
YGR056W	YDL056W	N
YGR056W	YGR063C	N
YGR056W	YIL010W	P
YGR056W	YIL101C	N
YGR056W	YJR147W	P
YGR056W	YML051W	P
YGR056W	YNL027W	N
YGR063C	YJR060W	P
YGR063C	YLR098C	P
YGR063C	YMR037C	P
YGR063C	YNL139C	P
YGR063C	YNR052C	P
YGR063C	YOL051W	P
YGR063C	YOL068C	P
YGR063C	YPL075W	P
YGR067C	YGL096W	P
YGR067C	YGL166W	P
YGR067C	YKL043W	P
YGR067C	YLR013W	N
YGR067C	YOR230W	P
YGR089W	YDR146C	P
YGR097W	YDL056W	N
YGR097W	YKL043W	P
YGR097W	YLR136C	N
YGR104C	YJR140C	N
YGR104C	YKL072W	N
YGR249W	YDR277C	N
YGR249W	YOR230W	P
YGR288W	YDR146C	P
YGR288W	YDR207C	P
YHL009C	YGR089W	N
YHL009C	YIL084C	N
YHL009C	YOL108C	N
YHL009C	YOR298C-A	P
YHL020C	YCR065W	N
YHL020C	YDR123C	N
YHL020C	YDR207C	P
YHL020C	YDR520C	N
YHL020C	YGR040W	N
YHL020C	YLR136C	N
YHL020C	YNL257C	N
YHL020C	YOL108C	N
YHL020C	YOR229W	P
YHL020C	YOR230W	P
YHL020C	YPL042C	N
YHL025W	YBR289W	P
YHL025W	YDR009W	N
YHL025W	YDR026C	N
YHL025W	YDR073W	P
YHL025W	YJL110C	P
YHL025W	YML007W	P
YHL025W	YOR363C	N
YHL027W	YBR083W	P
YHL027W	YBR182C	N
YHL027W	YDR266C	P
YHL027W	YIR033W	P
YHL027W	YLR039C	P
YHL027W	YPL075W	P
YHR006W	YDR176W	P
YHR006W	YGR089W	N
YHR006W	YLR266C	N
YHR006W	YPL177C	P
YHR041C	YFL031W	P
YHR041C	YHL020C	N
YHR041C	YKL043W	P
YHR041C	YLR228C	P
YHR041C	YML113W	P
YHR041C	YMR053C	N
YHR041C	YMR182C	P
YHR041C	YOR032C	P
YHR041C	YPL049C	P
YHR041C	YPR008W	P
YHR124W	YBL066C	N
YHR124W	YDR277C	P
YHR124W	YDR448W	N
YHR124W	YER045C	P
YHR124W	YGL073W	P
YHR124W	YGL244W	P
YHR154W	YDL070W	P
YHR154W	YDR207C	P
YHR154W	YEL056W	N
YHR154W	YHR006W	P
YHR154W	YJR094C	P
YHR154W	YML027W	P
YHR154W	YMR043W	P
YHR154W	YOR140W	N
YHR154W	YOR162C	N
YHR154W	YPL049C	P
YHR154W	YPR196W	N
YHR178W	YDL056W	N
YHR178W	YGR089W	N
YHR178W	YIL101C	N
YHR178W	YPL075W	P
YHR206W	YGR089W	N
YIL036W	YER184C	N
YIL036W	YJL206C	N
YIL036W	YKR099W	N
YIL036W	YNR010W	N
YIL036W	YOL148C	N
YIL036W	YOR028C	N
YIL036W	YPL139C	P
YIL036W	YPR009W	P
YIL038C	YDR146C	P
YIL038C	YDR181C	N
YIL038C	YKL185W	N
YIL084C	YBL066C	P
YIL084C	YBR083W	P
YIL084C	YDR009W	P
YIL084C	YEL056W	P
YIL084C	YGR044C	P
YIL084C	YGR063C	N
YIL084C	YNL027W	N
YIL084C	YOL108C	N
YIL119C	YDR146C	P
YIL119C	YGL035C	N
YIL119C	YGL209W	N
YIL119C	YOR162C	N
YIL128W	YAL051W	N
YIL128W	YIL130W	P
YIL128W	YNL068C	P
YIL130W	YDL048C	P
YIL130W	YOR028C	P
YIL131C	YDR259C	P
YIL131C	YJR147W	P
YIL131C	YKL015W	P
YIR017C	YKL043W	P
YIR017C	YLR266C	N
YIR018W	YPL038W	N
YIR023W	YDR207C	P
YIR033W	YCR084C	P
YIR033W	YDR146C	P
YIR033W	YGL166W	N
YIR033W	YLR136C	N
YIR033W	YLR228C	P
YIR033W	YOR038C	P
YIR033W	YOR229W	P
YJL056C	YGL181W	P
YJL056C	YIL101C	P
YJL056C	YOL108C	N
YJL056C	YOR298C-A	P
YJL089W	YOR230W	P
YJL089W	YPL049C	P
YJL103C	YER111C	P
YJL103C	YLR403W	P
YJL103C	YOL051W	P
YJL103C	YOR038C	P
YJL103C	YPL075W	P
YJL110C	YFL021W	N
YJL127C	YIL101C	N
YJL127C	YJR060W	N
YJL127C	YKL112W	P
YJL127C	YLR453C	N
YJL127C	YNL216W	P
YJL127C	YNL330C	P
YJL127C	YNR063W	N
YJL127C	YOR344C	P
YJL127C	YPR009W	P
YJL168C	YDR207C	P
YJL168C	YIR023W	N
YJL168C	YMR273C	N
YJL168C	YOR162C	N
YJL176C	YDR181C	P
YJL176C	YDR477W	P
YJL176C	YER130C	P
YJL176C	YGL151W	P
YJL176C	YGR104C	P
YJL176C	YIL084C	P
YJL176C	YIL128W	P
YJL176C	YIR017C	N
YJL176C	YJL110C	P
YJL176C	YLR357W	P
YJL176C	YML007W	P
YJL176C	YOR230W	N
YJL176C	YPL139C	P
YJL206C	YBL005W	P
YJR060W	YJL176C	P
YJR060W	YNL027W	N
YJR060W	YOR229W	P
YJR060W	YPL049C	P
YJR060W	YPR196W	N
YJR094C	YCR084C	P
YJR094C	YKL109W	N
YJR094C	YMR042W	P
YJR094C	YPR054W	P
YJR122W	YIL130W	P
YJR127C	YML051W	N
YJR127C	YNR052C	N
YJR127C	YOR230W	P
YJR127C	YOR363C	N
YJR127C	YPL049C	P
YJR140C	YCR084C	P
YJR140C	YFL044C	P
YJR140C	YLR136C	N
YJR140C	YOR230W	P
YJR140C	YPL177C	P
YJR147W	YKL005C	N
YJR147W	YKL043W	P
YKL005C	YKL043W	P
YKL005C	YOR230W	P
YKL015W	YEL056W	N
YKL015W	YOR298C-A	P
YKL020C	YBR150C	P
YKL020C	YEL009C	P
YKL020C	YKL043W	P
YKL020C	YNL204C	N
YKL020C	YOR230W	P
YKL032C	YDR277C	N
YKL032C	YGL096W	N
YKL032C	YKL062W	N
YKL032C	YMR016C	P
YKL032C	YOR344C	P
YKL032C	YPL177C	P
YKL032C	YPR009W	P
YKL038W	YDR277C	N
YKL038W	YMR053C	P
YKL038W	YOR298C-A	P
YKL043W	YDL070W	P
YKL043W	YER028C	P
YKL043W	YML027W	P
YKL043W	YOR298C-A	P
YKL062W	YDR520C	P
YKL062W	YMR043W	N
YKL072W	YOR298C-A	P
YKL109W	YJR147W	P
YKL109W	YOR298C-A	P
YKL112W	YBR103W	N
YKL112W	YBR195C	N
YKL112W	YBR245C	N
YKL112W	YCL055W	P
YKL112W	YDR310C	N
YKL112W	YEL009C	P
YKL112W	YIL010W	P
YKL112W	YLR113W	P
YKL112W	YML051W	P
YKL112W	YOL051W	N
YKL112W	YOR230W	P
YKL112W	YOR290C	N
YKL112W	YPL129W	P
YKL112W	YPL254W	N
YKL185W	YFL021W	P
YKL185W	YHL020C	N
YKL185W	YJR147W	P
YKL222C	YBR275C	N
YKL222C	YJR140C	N
YKL222C	YJR147W	P
YKL222C	YML007W	P
YKL222C	YNL199C	N
YKR034W	YDR520C	P
YKR034W	YLR013W	N
YKR034W	YNR063W	N
YKR036C	YCR084C	P
YKR036C	YDR191W	P
YKR064W	YBL008W	N
YKR099W	YBR195C	P
YKR099W	YBR245C	P
YKR099W	YIL119C	P
YKR099W	YJR060W	N
YKR099W	YKL112W	P
YKR099W	YNL216W	P
YKR099W	YNR052C	P
YKR099W	YOR038C	P
YKR099W	YOR344C	N
YKR099W	YPL177C	P
YKR099W	YPR009W	P
YKR101W	YDR259C	N
YKR101W	YPL049C	P
YLR013W	YBR049C	P
YLR013W	YGR104C	P
YLR013W	YGR249W	N
YLR013W	YJL168C	P
YLR013W	YKL015W	P
YLR014C	YDL070W	P
YLR014C	YDR207C	P
YLR014C	YGL197W	P
YLR014C	YGR089W	N
YLR014C	YML007W	N
YLR014C	YMR042W	N
YLR039C	YDR146C	P
YLR039C	YJR147W	P
YLR039C	YLR136C	N
YLR098C	YGR097W	N
YLR098C	YJR140C	N
YLR098C	YKL043W	P
YLR098C	YML113W	P
YLR098C	YPL049C	P
YLR113W	YDR207C	P
YLR113W	YPL042C	N
YLR131C	YER130C	N
YLR131C	YFL021W	P
YLR131C	YGR040W	N
YLR131C	YGR044C	P
YLR131C	YGR089W	N
YLR131C	YIL101C	N
YLR131C	YJR147W	P
YLR131C	YKL109W	N
YLR131C	YML027W	P
YLR131C	YMR182C	P
YLR131C	YNL204C	N
YLR131C	YOR025W	P
YLR131C	YOR230W	P
YLR136C	YOR298C-A	P
YLR176C	YGR104C	P
YLR176C	YNL167C	P
YLR176C	YPL075W	P
YLR182W	YER028C	N
YLR182W	YER051W	N
YLR182W	YER111C	N
YLR182W	YHL025W	N
YLR182W	YJR147W	P
YLR182W	YNL027W	N
YLR182W	YNR010W	N
YLR182W	YOR230W	P
YLR228C	YBL052C	N
YLR228C	YBR297W	P
YLR228C	YDR176W	N
YLR228C	YOR298C-A	P
YLR266C	YGL023C	N
YLR266C	YKL005C	N
YLR266C	YLR451W	N
YLR266C	YOR298C-A	P
YLR278C	YBR245C	P
YLR278C	YDR146C	P
YLR278C	YJL110C	P
YLR278C	YKL109W	N
YLR278C	YML113W	P
YLR278C	YOR025W	P
YLR278C	YOR038C	P
YLR278C	YPL038W	P
YLR357W	YDL056W	N
YLR357W	YDR181C	N
YLR357W	YEL056W	N
YLR357W	YGL131C	N
YLR357W	YIL101C	N
YLR357W	YIR023W	N
YLR357W	YLR098C	P
YLR357W	YLR278C	P
YLR357W	YNL139C	N
YLR357W	YNR063W	P
YLR357W	YOR229W	P
YLR357W	YOR298C-A	P
YLR357W	YOR344C	P
YLR357W	YPR009W	P
YLR357W	YPR199C	N
YLR403W	YBL103C	N
YLR403W	YBR103W	N
YLR403W	YDR176W	N
YLR403W	YDR191W	N
YLR403W	YDR421W	N
YLR403W	YER051W	N
YLR403W	YER111C	N
YLR403W	YGL071W	N
YLR403W	YIL119C	N
YLR403W	YIR018W	N
YLR403W	YJR127C	N
YLR403W	YJR140C	N
YLR403W	YJR147W	P
YLR403W	YKL062W	N
YLR403W	YKL072W	N
YLR403W	YKR064W	N
YLR403W	YKR101W	N
YLR403W	YLR113W	P
YLR403W	YLR182W	N
YLR403W	YLR266C	N
YLR403W	YML113W	P
YLR403W	YMR021C	N
YLR403W	YMR075W	N
YLR403W	YNR063W	N
YLR403W	YOL089C	N
YLR403W	YOL108C	N
YLR403W	YOR191W	N
YLR403W	YOR304W	N
YLR403W	YOR363C	N
YLR403W	YPL038W	N
YLR403W	YPR018W	N
YLR403W	YPR065W	N
YLR418C	YGR089W	N
YLR418C	YHL025W	P
YLR418C	YIL119C	P
YLR418C	YJR140C	N
YLR418C	YKL062W	P
YLR418C	YLR136C	N
YLR418C	YNL139C	N
YLR418C	YNL167C	N
YLR418C	YNL236W	N
YLR418C	YPR008W	N
YLR442C	YDR207C	P
YLR442C	YGR044C	P
YLR442C	YGR104C	P
YLR442C	YIR033W	P
YLR442C	YJR060W	P
YLR442C	YMR037C	P
YLR451W	YBR083W	P
YLR451W	YGL209W	P
YLR453C	YLR418C	N
YLR453C	YMR042W	P
YLR453C	YNL027W	N
YLR453C	YOL108C	N
YLR453C	YPL001W	N
YML007W	YPR065W	P
YML027W	YBL005W	P
YML051W	YDR146C	P
YML051W	YDR207C	P
YML051W	YJR094C	P
YML051W	YML007W	N
YML051W	YOR229W	P
YML081W	YBR083W	P
YML081W	YDR146C	P
YML081W	YGR249W	P
YML081W	YKL062W	P
YML081W	YLR136C	N
YML099C	YDL048C	N
YML099C	YDR073W	P
YML099C	YKL005C	N
YML099C	YKL038W	P
YML099C	YOL108C	N
YML099C	YOR191W	N
YML102W	YCL055W	N
YML102W	YCR084C	P
YML113W	YDL048C	N
YML113W	YMR037C	P
YML113W	YOR229W	N
YML113W	YOR230W	N
YMR016C	YDL070W	P
YMR016C	YJR140C	N
YMR016C	YKR099W	N
YMR016C	YOR298C-A	P
YMR019W	YDL048C	N
YMR019W	YDR207C	P
YMR019W	YGL209W	N
YMR019W	YGR067C	N
YMR019W	YOR113W	N
YMR021C	YEL056W	P
YMR021C	YGL209W	N
YMR021C	YGR063C	N
YMR021C	YKL015W	P
YMR021C	YKL112W	P
YMR021C	YNL027W	N
YMR037C	YNL027W	P
YMR042W	YDL048C	N
YMR043W	YBL103C	N
YMR043W	YBR150C	N
YMR043W	YCR065W	P
YMR043W	YDR173C	N
YMR043W	YDR181C	N
YMR043W	YDR277C	N
YMR043W	YDR363W	N
YMR043W	YDR463W	N
YMR043W	YER068W	P
YMR043W	YER130C	N
YMR043W	YGL025C	N
YMR043W	YGR089W	N
YMR043W	YGR104C	N
YMR043W	YHL025W	N
YMR043W	YHR006W	N
YMR043W	YHR154W	P
YMR043W	YIL036W	N
YMR043W	YIL131C	P
YMR043W	YJL056C	P
YMR043W	YJR127C	N
YMR043W	YKL109W	N
YMR043W	YML099C	N
YMR043W	YPL202C	N
YMR043W	YPR008W	N
YMR053C	YDL048C	N
YMR053C	YOR230W	P
YMR070W	YCL055W	N
YMR070W	YDR451C	P
YMR070W	YER109C	P
YMR070W	YGL162W	N
YMR070W	YIL119C	P
YMR070W	YIL131C	P
YMR070W	YMR037C	P
YMR070W	YOL108C	N
YMR070W	YOR032C	N
YMR070W	YPR009W	N
YMR075W	YDR073W	P
YMR075W	YOR230W	P
YMR164C	YDR181C	N
YMR164C	YJR060W	N
YMR164C	YOR298C-A	P
YMR182C	YDL048C	N
YMR182C	YDR009W	P
YMR182C	YKL062W	N
YMR273C	YBR083W	P
YMR273C	YER028C	P
YMR273C	YJR147W	P
YMR273C	YMR164C	P
YMR280C	YHR041C	N
YMR280C	YNL027W	P
YMR280C	YPL089C	P
YNL021W	YKL062W	N
YNL021W	YOR032C	N
YNL021W	YOR298C-A	P
YNL021W	YOR344C	P
YNL027W	YDL070W	P
YNL027W	YGL166W	P
YNL027W	YOR344C	P
YNL068C	YBR245C	P
YNL068C	YGL209W	N
YNL097C	YMR037C	P
YNL139C	YCR084C	P
YNL139C	YKL043W	P
YNL139C	YLR013W	N
YNL167C	YLR418C	P
YNL167C	YMR042W	N
YNL167C	YOR038C	P
YNL167C	YOR230W	P
YNL167C	YPL177C	P
YNL199C	YML113W	P
YNL199C	YOR229W	P
YNL199C	YPL075W	P
YNL204C	YBL052C	N
YNL204C	YBR103W	N
YNL204C	YCL055W	N
YNL204C	YMR042W	P
YNL216W	YBR033W	N
YNL216W	YBR103W	N
YNL216W	YBR150C	N
YNL216W	YCL055W	N
YNL216W	YCR081W	N
YNL216W	YDR463W	N
YNL216W	YDR477W	P
YNL216W	YEL009C	P
YNL216W	YGR044C	P
YNL216W	YJL110C	N
YNL216W	YKL109W	N
YNL216W	YKL222C	N
YNL216W	YLR113W	P
YNL216W	YLR357W	N
YNL216W	YML099C	N
YNL216W	YOR032C	N
YNL216W	YOR191W	N
YNL216W	YOR380W	N
YNL216W	YPL202C	N
YNL216W	YPR008W	N
YNL236W	YBR150C	P
YNL236W	YDR123C	P
YNL236W	YDR181C	P
YNL236W	YDR477W	P
YNL236W	YER111C	P
YNL236W	YHL027W	P
YNL236W	YJL110C	P
YNL236W	YML007W	P
YNL236W	YOR358W	N
YNL309W	YFL031W	N
YNL309W	YGL237C	P
YNL309W	YGL254W	N
YNL309W	YGR097W	N
YNL309W	YPL129W	P
YNL314W	YBR240C	P
YNL314W	YDL020C	P
YNL314W	YDL042C	P
YNL314W	YDR043C	P
YNL314W	YDR423C	P
YNL314W	YGL025C	P
YNL314W	YGL096W	P
YNL314W	YGL244W	P
YNL314W	YHR041C	P
YNL314W	YIR017C	P
YNL314W	YNR052C	N
YNL314W	YPL042C	N
YNL314W	YPR065W	P
YNL330C	YGR056W	N
YNL330C	YML113W	N
YNL330C	YPR065W	N
YNR010W	YIR033W	P
YNR010W	YPL049C	P
YNR052C	YNL068C	P
YNR052C	YOR344C	P
YNR063W	YDL048C	N
YNR063W	YOL108C	N
YOL004W	YDR310C	N
YOL004W	YER051W	N
YOL004W	YER111C	N
YOL004W	YFL031W	P
YOL004W	YFL044C	P
YOL004W	YIL119C	P
YOL004W	YKL222C	P
YOL004W	YLR113W	P
YOL004W	YPL049C	P
YOL004W	YPL177C	P
YOL004W	YPR009W	P
YOL028C	YDL048C	P
YOL028C	YDR073W	P
YOL028C	YJR147W	P
YOL028C	YNL027W	P
YOL028C	YPL089C	P
YOL051W	YCR084C	P
YOL051W	YCR106W	P
YOL051W	YGR063C	N
YOL051W	YML076C	P
YOL051W	YNL027W	P
YOL067C	YBL005W	P
YOL067C	YLR266C	N
YOL067C	YOR298C-A	P
YOL068C	YDR176W	N
YOL068C	YHR041C	N
YOL068C	YJR147W	P
YOL068C	YKR034W	N
YOL068C	YNL204C	N
YOL068C	YNR063W	N
YOL089C	YKL062W	N
YOL089C	YNL199C	N
YOL089C	YOR230W	P
YOL089C	YPR018W	N
YOL108C	YBL052C	N
YOL108C	YHR154W	P
YOL108C	YOR290C	N
YOL108C	YPR018W	N
YOL116W	YDL048C	P
YOL116W	YEL009C	P
YOL116W	YOL108C	N
YOL116W	YOR230W	P
YOL148C	YBL008W	P
YOL148C	YDR073W	P
YOL148C	YDR477W	P
YOL148C	YER130C	P
YOL148C	YGL013C	N
YOL148C	YIL119C	P
YOR025W	YCR106W	P
YOR028C	YCR106W	P
YOR028C	YGL013C	P
YOR028C	YGR063C	N
YOR028C	YMR043W	P
YOR028C	YNL027W	P
YOR028C	YPL089C	P
YOR032C	YLR039C	P
YOR032C	YMR070W	P
YOR032C	YPL075W	P
YOR032C	YPL089C	P
YOR038C	YDL042C	P
YOR038C	YDR207C	P
YOR038C	YFL044C	P
YOR038C	YGL071W	P
YOR038C	YPR065W	P
YOR113W	YOR298C-A	P
YOR140W	YGR044C	P
YOR140W	YKL043W	P
YOR140W	YLR136C	N
YOR140W	YOR230W	P
YOR140W	YPL049C	P
YOR162C	YGL181W	P
YOR162C	YGL244W	P
YOR162C	YKL043W	P
YOR162C	YOR025W	P
YOR162C	YOR230W	P
YOR191W	YGR089W	N
YOR191W	YLR113W	P
YOR191W	YOR230W	P
YOR213C	YCR106W	P
YOR213C	YDL056W	N
YOR213C	YEL056W	N
YOR213C	YER028C	N
YOR213C	YKL222C	P
YOR213C	YOR298C-A	P
YOR229W	YDR448W	P
YOR229W	YKL109W	N
YOR229W	YLR013W	N
YOR229W	YPR018W	P
YOR230W	YEL056W	N
YOR230W	YER184C	N
YOR230W	YHR041C	N
YOR230W	YIR023W	N
YOR230W	YOR162C	N
YOR230W	YOR298C-A	P
YOR290C	YFL044C	P
YOR290C	YHR124W	P
YOR290C	YJL176C	P
YOR290C	YJL206C	N
YOR290C	YKR099W	N
YOR290C	YNL199C	N
YOR290C	YOR028C	N
YOR298C-A	YDL048C	N
YOR298C-A	YDR146C	P
YOR298C-A	YDR216W	N
YOR298C-A	YGL209W	N
YOR304W	YFL044C	P
YOR304W	YGR063C	N
YOR304W	YHR006W	P
YOR304W	YLR098C	P
YOR304W	YNL027W	P
YOR304W	YPL075W	P
YOR304W	YPR054W	P
YOR344C	YCR106W	P
YOR344C	YGR063C	N
YOR344C	YHL027W	P
YOR344C	YNL027W	P
YOR344C	YPL038W	N
YOR344C	YPL089C	P
YOR358W	YDR073W	P
YOR358W	YOL051W	P
YOR358W	YPL089C	P
YOR363C	YLR098C	P
YOR363C	YMR037C	P
YOR363C	YOL051W	P
YOR363C	YPL089C	P
YOR380W	YDR146C	P
YOR380W	YDR310C	N
YOR380W	YLR266C	N
YOR380W	YML007W	N
YOR380W	YMR042W	N
YOR380W	YOR229W	P
YPL001W	YMR042W	P
YPL042C	YBR083W	P
YPL042C	YNL139C	N
YPL042C	YOR298C-A	P
YPL049C	YBR083W	P
YPL049C	YCL055W	P
YPL049C	YER028C	N
YPL049C	YFR034C	N
YPL049C	YOR344C	P
YPL075W	YBL066C	N
YPL075W	YBR150C	N
YPL075W	YBR195C	P
YPL075W	YDR213W	P
YPL075W	YDR310C	N
YPL075W	YEL009C	P
YPL075W	YIL010W	P
YPL075W	YKL032C	P
YPL075W	YLR113W	P
YPL075W	YML007W	N
YPL075W	YMR042W	N
YPL075W	YOR028C	N
YPL075W	YOR344C	N
YPL075W	YOR380W	N
YPL075W	YPL248C	N
YPL089C	YGR249W	N
YPL129W	YER040W	P
YPL129W	YLR098C	P
YPL129W	YMR164C	P
YPL129W	YOL051W	P
YPL133C	YLR136C	P
YPL139C	YDR207C	P
YPL139C	YDR310C	N
YPL139C	YKL062W	P
YPL139C	YNR010W	P
YPL139C	YOR304W	P
YPL177C	YJR147W	P
YPL177C	YLR098C	P
YPL177C	YLR278C	P
YPL177C	YOL051W	P
YPL202C	YDR207C	P
YPL202C	YGL166W	P
YPL202C	YOR230W	P
YPL230W	YOR380W	P
YPL248C	YCR106W	P
YPL248C	YDL048C	P
YPL248C	YGL013C	P
YPL248C	YGR063C	N
YPL248C	YHR006W	P
YPL248C	YHR178W	P
YPL248C	YMR037C	P
YPL248C	YMR182C	P
YPL248C	YOL004W	P
YPL248C	YOL108C	N
YPL248C	YPL089C	P
YPL248C	YPR054W	P
YPL254W	YBL005W	P
YPL254W	YDR073W	P
YPL254W	YDR253C	N
YPL254W	YDR448W	N
YPL254W	YFL021W	P
YPL254W	YGL071W	P
YPL254W	YGR044C	P
YPL254W	YIL119C	P
YPL254W	YKR099W	N
YPL254W	YMR043W	P
YPL254W	YMR182C	P
YPL254W	YNR063W	N
YPR008W	YDR146C	P
YPR008W	YDR266C	P
YPR008W	YIL130W	P
YPR008W	YMR037C	P
YPR008W	YNL068C	P
YPR008W	YNL216W	P
YPR008W	YOL051W	P
YPR008W	YOR038C	P
YPR008W	YOR344C	P
YPR009W	YBR275C	P
YPR009W	YDR176W	N
YPR009W	YER169W	N
YPR009W	YJL089W	N
YPR009W	YKL043W	P
YPR018W	YCL055W	N
YPR018W	YCR084C	P
YPR018W	YEL009C	P
YPR018W	YJL176C	N
YPR022C	YDL048C	N
YPR054W	YDR448W	P
YPR054W	YKR099W	P
YPR054W	YPR196W	P
YPR065W	YNL097C	N
YPR065W	YOL108C	N
YPR065W	YOR229W	N
YPR193C	YBR103W	N
YPR193C	YOR298C-A	P
YPR196W	YGR089W	N
YPR196W	YGR249W	N
YPR196W	YML113W	P
YPR196W	YOR025W	P
YPR196W	YOR038C	P
YPR196W	YPL089C	N
YPR199C	YBL052C	N
YPR199C	YBR275C	N
YPR199C	YGL197W	N
YPR199C	YGR063C	P
YPR199C	YKL005C	N
YPR199C	YLR136C	P
YPR199C	YOR230W	P
